# Supplementary material for: TAF1 Suppresses MHC-I Expression and Correlates with Poor Immunotherapy Response in Small Cell Lung Cancer
Source: Biomedicines. 2026 Apr 23;14(5):973. doi: 10.3390/biomedicines14050973 (PMC13203750; doi:10.3390/biomedicines14050973)
Supplement: Supplementary file 1 [file biomedicines-14-00973-s001.zip]

Archive with 4 entries (4 files):
- Figure S1.pdf
- Figure S2.pdf
- Figure S3.pdf
- STables.xlsx
