# Supplementary material for: TAF1 Suppresses MHC-I Expression and Correlates with Poor Immunotherapy Response in Small Cell Lung Cancer
Source: Biomedicines. 2026 Apr 23;14(5):973. doi: 10.3390/biomedicines14050973 (PMC13203750; doi:10.3390/biomedicines14050973)
Supplement: Supplementary file 1 [file biomedicines-14-00973-s001.zip › STables.xlsx]

## Sheet: Table S1
Table S1. Epigenetic-related genes correlated with effector CD8+ T cell proportion in SCLC (Rudin et al. cohort).
Gene	Correlation	Pvalue	Samples_Count	FDR	Power_Status	Required_N	Observed_Power
AIRE	-0.780344	8.09925e-05	19	0.0194312	Adequate	10	0.989419
APOBEC2	-0.774029	0.00010068	19	0.0194312	Adequate	10	0.987473
PRKAG3	-0.780344	8.09925e-05	19	0.0194312	Adequate	10	0.989419
SMYD1	-0.780344	8.09925e-05	19	0.0194312	Adequate	10	0.989419
PRKAB2	-0.733734	0.000349463	19	0.0539571	Adequate	12	0.968696
NAT10	-0.711078	0.000642133	19	0.0765829	Adequate	13	0.952523
TEX10	-0.708004	0.000694405	19	0.0765829	Adequate	13	0.949987
USP46	-0.690703	0.00106018	19	0.102307	Adequate	14	0.934135
TAF1	-0.677749	0.00142952	19	0.110359	Adequate	14	0.920498
WDR82	-0.678996	0.00138983	19	0.110359	Adequate	14	0.921878
BRPF1	-0.658703	0.00216317	19	0.139164	Adequate	15	0.897715
ZBTB33	-0.662367	0.00200188	19	0.139164	Adequate	15	0.902348
METTL13	-0.62534	0.00419308	19	0.202316	Adequate	17	0.850309
EXOSC2	-0.633335	0.00360253	19	0.202316	Adequate	17	0.862496
RLIM	-0.626856	0.00407531	19	0.202316	Adequate	17	0.852659
USP44	-0.632291	0.00367552	19	0.202316	Adequate	17	0.860933
HUWE1	-0.610875	0.0054632	19	0.228132	Adequate	18	0.827035
KMT2D	-0.609341	0.00561465	19	0.228132	Adequate	18	0.824478
RAD54L2	-0.615173	0.00505675	19	0.228132	Adequate	18	0.834109
BRWD3	-0.590801	0.00773157	19	0.280636	Inadequate	20	0.792351
POLE3	-0.592718	0.00748651	19	0.280636	Inadequate	20	0.795773
USP7	-0.588778	0.0079974	19	0.280636	Inadequate	20	0.788714
SMARCA4	-0.585182	0.00848797	19	0.2849	Inadequate	20	0.782194
MINA	-0.575646	0.00990785	19	0.318702	Inadequate	21	0.76456
CHAF1B	-0.569405	0.010937	19	0.337734	Inadequate	22	0.752764
AEBP2	-0.560211	0.0126082	19	0.351936	Inadequate	22	0.73506
CHD4	-0.561505	0.0123613	19	0.351936	Inadequate	22	0.737573
SCML2	-0.559402	0.0127645	19	0.351936	Inadequate	22	0.733484
USP36	-0.556265	0.0133856	19	0.356334	Inadequate	23	0.72735
BAP1	-0.547821	0.0151783	19	0.390589	Inadequate	23	0.710655
BRD9	-0.533426	0.0186722	19	0.427	Inadequate	25	0.68166
ELP3	-0.523004	0.0215787	19	0.427	Inadequate	26	0.660331
GTF3C4	-0.519912	0.0225065	19	0.427	Inadequate	26	0.65396
MYBBP1A	-0.528193	0.0200899	19	0.427	Inadequate	25	0.67098
NTMT1	-0.517076	0.0233846	19	0.427	Inadequate	27	0.648105
REST	-0.534038	0.0185117	19	0.427	Inadequate	25	0.682904
SETD1A	-0.516984	0.0234135	19	0.427	Inadequate	27	0.647915
SF3B3	-0.515815	0.0237837	19	0.427	Inadequate	27	0.645497
SFMBT2	-0.523884	0.0213204	19	0.427	Inadequate	26	0.66214
SHPRH	-0.536017	0.0180003	19	0.427	Inadequate	25	0.686922
SUPT6H	-0.528851	0.0199072	19	0.427	Inadequate	25	0.672326
SYNCRIP	-0.53123	0.0192573	19	0.427	Inadequate	25	0.677185
YTHDC1	-0.518954	0.0228	19	0.427	Inadequate	26	0.651985
BAZ1A	-0.513519	0.0245239	19	0.430284	Inadequate	27	0.640743
ATXN7L3	-0.510704	0.0254565	19	0.43672	Inadequate	27	0.634903
PHC1	-0.50356	0.0279476	19	0.459055	Inadequate	28	0.620048
USP22	-0.504145	0.0277366	19	0.459055	Inadequate	28	0.621267
USP15	-0.498416	0.0298565	19	0.480192	Inadequate	29	0.609328
FTO	-0.496214	0.030704	19	0.482057	Inadequate	29	0.604736
ZHX1	-0.494893	0.0312213	19	0.482057	Inadequate	29	0.60198
DDB1	-0.490502	0.0329899	19	0.499377	Inadequate	30	0.592817
EHMT2	-0.486843	0.0345224	19	0.508869	Inadequate	30	0.585181
KAT6A	-0.485879	0.0349353	19	0.508869	Inadequate	31	0.58317
EXOSC6	-0.483396	0.0360162	19	0.514899	Inadequate	31	0.57799
ATRX	-0.481521	0.0368491	19	0.517228	Inadequate	31	0.574082
ZMYM3	-0.477841	0.0385278	19	0.531134	Inadequate	32	0.566413
TONSL	-0.472863	0.0408916	19	0.553829	Inadequate	32	0.556056
ADNP	-0.469774	0.0424135	19	0.564539	Inadequate	33	0.54964
ACTR8	-0.463799	0.04548	19	0.575583	Inadequate	34	0.537263
BPTF	-0.464825	0.0449419	19	0.575583	Inadequate	34	0.539384
FOXP2	-0.465783	0.0444434	19	0.575583	Inadequate	34	0.541368
PRDM4	-0.460408	0.0472941	19	0.588888	Inadequate	34	0.530259
ATM	-0.456076	0.0496918	19	0.590186	Inadequate	35	0.521338
PHC3	-0.457479	0.0489051	19	0.590186	Inadequate	35	0.524225
SP1	-0.456337	0.0495445	19	0.590186	Inadequate	35	0.521876
SENP1	-0.45001	0.053203	19	0.622313	Inadequate	36	0.508903
ARID2	-0.447017	0.0550032	19	0.628719	Inadequate	37	0.502795
BAZ2A	-0.439927	0.0594514	19	0.628719	Inadequate	38	0.488405
CDYL	-0.441826	0.0582339	19	0.628719	Inadequate	38	0.492249
PET117	-0.441587	0.0583861	19	0.628719	Inadequate	38	0.491765
KDM5C	-0.443656	0.0570794	19	0.628719	Inadequate	37	0.495958
PRMT5	-0.445709	0.0558042	19	0.628719	Inadequate	37	0.500132
RBBP5	-0.440693	0.058958	19	0.628719	Inadequate	38	0.489954
OGT	-0.438445	0.0604145	19	0.630271	Inadequate	38	0.485412
NSRP1	-0.43614	0.0619352	19	0.63752	Inadequate	39	0.48077
WHSC1	-0.434567	0.0629896	19	0.639842	Inadequate	39	0.477609
JARID2	-0.429907	0.0661927	19	0.663646	Inadequate	40	0.468285
EXOSC9	-0.427869	0.0676309	19	0.669372	Inadequate	40	0.464227
PHF10	-0.423546	0.0707597	19	0.682831	Inadequate	41	0.455658
YEATS2	-0.424683	0.0699266	19	0.682831	Inadequate	41	0.457906
FOXP3	-0.420732	0.0728531	19	0.691391	Inadequate	42	0.450111
MDC1	-0.41761	0.0752291	19	0.691391	Inadequate	42	0.443988
MOV10	-0.418677	0.0744102	19	0.691391	Inadequate	42	0.446079
SSRP1	-0.418406	0.0746176	19	0.691391	Inadequate	42	0.445548
USP49	-0.416413	0.0761552	19	0.691669	Inadequate	43	0.441649
MYSM1	-0.413961	0.078078	19	0.691902	Inadequate	43	0.436874
STK4	-0.412965	0.0788696	19	0.691902	Inadequate	43	0.434939
TLE4	-0.413093	0.0787678	19	0.691902	Inadequate	43	0.435187
DNTTIP2	-0.410523	0.080835	19	0.701176	Inadequate	44	0.430212
DAXX	-0.402533	0.0875176	19	0.725326	Inadequate	46	0.414895
LEO1	-0.403352	0.0868147	19	0.725326	Inadequate	46	0.416454
MSL2	-0.400528	0.0892565	19	0.725326	Inadequate	46	0.411089
RNF20	-0.400972	0.0888696	19	0.725326	Inadequate	46	0.41193
TOP2B	-0.405296	0.0851624	19	0.725326	Inadequate	45	0.420165
TYW5	-0.402686	0.0873861	19	0.725326	Inadequate	46	0.415186
APOBEC3D	0.393344	0.0956943	19	0.753837	Inadequate	48	0.397581
ING2	-0.393903	0.0951815	19	0.753837	Inadequate	48	0.398625
RBBP4	-0.394663	0.0944873	19	0.753837	Inadequate	48	0.400047
NCL	-0.390928	0.0979329	19	0.756042	Inadequate	49	0.393086
ZGPAT	-0.391134	0.0977407	19	0.756042	Inadequate	49	0.393468
BRD1	-0.388203	0.100504	19	0.760675	Inadequate	49	0.388044
WDR5	-0.388319	0.100393	19	0.760675	Inadequate	49	0.388258
ARRB1	-0.371956	0.116851	19	0.761218	Inadequate	54	0.358655
CBX3	-0.383361	0.105192	19	0.761218	Inadequate	51	0.379163
CDC6	-0.365809	0.123505	19	0.761218	Inadequate	56	0.347847
CSNK2A1	-0.374661	0.114007	19	0.761218	Inadequate	53	0.363465
ELP6	-0.377774	0.110793	19	0.761218	Inadequate	52	0.369044
EXOSC7	-0.367981	0.121124	19	0.761218	Inadequate	55	0.351645
HDAC6	-0.36766	0.121474	19	0.761218	Inadequate	55	0.351082
HJURP	-0.375697	0.11293	19	0.761218	Inadequate	53	0.365317
HNRNPM	-0.367511	0.121637	19	0.761218	Inadequate	55	0.350821
IKBKAP	-0.380645	0.107889	19	0.761218	Inadequate	52	0.374227
JAK2	-0.366861	0.122347	19	0.761218	Inadequate	56	0.349684
KDM2A	-0.372657	0.11611	19	0.761218	Inadequate	54	0.359898
MECP2	-0.369459	0.119522	19	0.761218	Inadequate	55	0.354243
PCGF3	-0.365954	0.123345	19	0.761218	Inadequate	56	0.348099
PRDM6	-0.366567	0.12267	19	0.761218	Inadequate	56	0.34917
PRMT6	-0.365144	0.12424	19	0.761218	Inadequate	56	0.346688
PRMT7	-0.383459	0.105095	19	0.761218	Inadequate	51	0.379343
RPS6KA3	-0.376269	0.112339	19	0.761218	Inadequate	53	0.366341
SIN3A	-0.380076	0.10846	19	0.761218	Inadequate	52	0.373198
SRCAP	-0.382266	0.106273	19	0.761218	Inadequate	51	0.37717
TAF3	-0.37707	0.111515	19	0.761218	Inadequate	53	0.367778
TET1	-0.381489	0.107045	19	0.761218	Inadequate	51	0.375757
UBN1	-0.377385	0.111191	19	0.761218	Inadequate	52	0.368345
ZNF532	-0.379398	0.109144	19	0.761218	Inadequate	52	0.371971
CDYL2	-0.353971	0.137065	19	0.764947	Inadequate	60	0.327542
CHD1	-0.354234	0.136754	19	0.764947	Inadequate	60	0.327985
CHTOP	-0.356443	0.134151	19	0.764947	Inadequate	59	0.331726
CTBP1	-0.35105	0.140565	19	0.764947	Inadequate	61	0.322637
DHX9	-0.346732	0.145854	19	0.764947	Inadequate	63	0.315464
DR1	-0.346093	0.146648	19	0.764947	Inadequate	63	0.314411
EXOSC4	-0.350809	0.140858	19	0.764947	Inadequate	61	0.322233
INO80D	-0.361679	0.128123	19	0.764947	Inadequate	57	0.340685
MASTL	-0.34983	0.142046	19	0.764947	Inadequate	61	0.320601
PAK2	-0.356309	0.134309	19	0.764947	Inadequate	59	0.331497
PHF21A	-0.360482	0.129484	19	0.764947	Inadequate	58	0.338625
PPP4C	0.35159	0.139914	19	0.764947	Inadequate	61	0.32354
RBM4	-0.358017	0.132318	19	0.764947	Inadequate	59	0.334406
RBM8A	-0.347308	0.145141	19	0.764947	Inadequate	62	0.316415
SAP130	-0.359217	0.130933	19	0.764947	Inadequate	58	0.336456
SRSF1	-0.346752	0.145829	19	0.764947	Inadequate	63	0.315497
SRSF10	-0.346515	0.146123	19	0.764947	Inadequate	63	0.315106
THRAP3	-0.349126	0.142905	19	0.764947	Inadequate	62	0.319429
TP53BP1	-0.34882	0.14328	19	0.764947	Inadequate	62	0.318921
TRA2B	-0.360392	0.129587	19	0.764947	Inadequate	58	0.33847
UIMC1	0.3607	0.129235	19	0.764947	Inadequate	58	0.339001
YAF2	-0.348631	0.143511	19	0.764947	Inadequate	62	0.318607
SF3B1	-0.344476	0.148671	19	0.76516	Inadequate	64	0.311754
SNAI2	-0.344801	0.148263	19	0.76516	Inadequate	63	0.312287
MBD6	-0.34215	0.151615	19	0.76774	Inadequate	64	0.307956
NCOA6	-0.340949	0.15315	19	0.76774	Inadequate	65	0.306006
TAF8	-0.341623	0.152287	19	0.76774	Inadequate	65	0.307099
ZMYM2	-0.343092	0.150418	19	0.76774	Inadequate	64	0.309491
CHD2	-0.336785	0.158558	19	0.773388	Inadequate	67	0.299302
HDAC5	-0.336232	0.159286	19	0.773388	Inadequate	67	0.298418
HMG20B	0.338863	0.155843	19	0.773388	Inadequate	66	0.302636
PBRM1	-0.337297	0.157886	19	0.773388	Inadequate	66	0.300121
TET2	-0.337946	0.157037	19	0.773388	Inadequate	66	0.301162
ZC3H13	-0.334982	0.16094	19	0.776533	Inadequate	67	0.296427
EYA3	-0.330027	0.16761	19	0.778243	Inadequate	69	0.288613
EZH1	-0.327979	0.170422	19	0.778243	Inadequate	70	0.285422
HNRNPU	-0.331013	0.166269	19	0.778243	Inadequate	69	0.290157
MBTD1	-0.328928	0.169115	19	0.778243	Inadequate	70	0.286898
MSH6	-0.328628	0.169528	19	0.778243	Inadequate	70	0.28643
MTA2	-0.328622	0.169537	19	0.778243	Inadequate	70	0.28642
PARP1	-0.329171	0.168783	19	0.778243	Inadequate	70	0.287276
SCML4	0.327291	0.171375	19	0.778243	Inadequate	71	0.284353
UBE2E1	-0.329103	0.168876	19	0.778243	Inadequate	70	0.28717
ZFP57	0.327425	0.171189	19	0.778243	Inadequate	71	0.284561
SPEN	-0.326316	0.172729	19	0.779806	Inadequate	71	0.282845
FBL	-0.322287	0.178405	19	0.787023	Inadequate	73	0.276666
MSL1	-0.323599	0.176544	19	0.787023	Inadequate	72	0.278668
SMARCA5	-0.322812	0.177659	19	0.787023	Inadequate	73	0.277466
TBL1XR1	-0.322748	0.177749	19	0.787023	Inadequate	73	0.277369
CDK7	-0.31892	0.183244	19	0.790883	Inadequate	75	0.271569
SS18L2	-0.318827	0.183378	19	0.790883	Inadequate	75	0.271429
SUDS3	0.320736	0.180623	19	0.790883	Inadequate	74	0.274311
USP16	-0.319065	0.183033	19	0.790883	Inadequate	74	0.271788
APOBEC3A	0.314323	0.189992	19	0.791378	Inadequate	77	0.264707
BRD4	-0.312675	0.19245	19	0.791378	Inadequate	78	0.262276
DPF1	-0.31225	0.193088	19	0.791378	Inadequate	78	0.261651
GATAD1	-0.308732	0.198421	19	0.791378	Inadequate	80	0.256516
HIF1AN	-0.316613	0.186609	19	0.791378	Inadequate	76	0.268112
KDM2B	-0.317485	0.185333	19	0.791378	Inadequate	75	0.269415
MTF2	-0.307593	0.200168	19	0.791378	Inadequate	80	0.254868
NIPBL	-0.3101	0.196336	19	0.791378	Inadequate	79	0.258504
PHF20	-0.311925	0.193577	19	0.791378	Inadequate	78	0.261173
RBM5	-0.307105	0.20092	19	0.791378	Inadequate	81	0.254163
RYBP	-0.315701	0.187952	19	0.791378	Inadequate	76	0.266752
SETD5	-0.308944	0.198097	19	0.791378	Inadequate	80	0.256823
SETDB2	-0.312025	0.193427	19	0.791378	Inadequate	78	0.261319
TLE2	0.311009	0.194958	19	0.791378	Inadequate	79	0.259832
TLK2	-0.308157	0.199302	19	0.791378	Inadequate	80	0.255682
TRIM33	-0.308636	0.198567	19	0.791378	Inadequate	80	0.256377
TRRAP	-0.314869	0.189182	19	0.791378	Inadequate	77	0.265516
DEK	-0.304523	0.204926	19	0.794991	Inadequate	82	0.250461
FBRS	-0.305339	0.203654	19	0.794991	Inadequate	82	0.251628
PIWIL4	0.304575	0.204847	19	0.794991	Inadequate	82	0.250534
MAX	-0.302666	0.207842	19	0.798278	Inadequate	83	0.24782
TDRD7	0.303304	0.206837	19	0.798278	Inadequate	83	0.248726
CTR9	-0.301811	0.209194	19	0.799492	Inadequate	84	0.24661
ACTB	0.292721	0.223917	19	0.802288	Inadequate	89	0.233998
APOBEC3C	0.284391	0.237984	19	0.802288	Inadequate	94	0.222839
BRD3	-0.291796	0.225452	19	0.802288	Inadequate	90	0.23274
CBX2	-0.292296	0.22462	19	0.802288	Inadequate	89	0.23342
CHAF1A	-0.292942	0.22355	19	0.802288	Inadequate	89	0.2343
CHD7	-0.297571	0.215979	19	0.802288	Inadequate	86	0.240672
DNAJC2	-0.295771	0.218904	19	0.802288	Inadequate	87	0.238179
EP300	-0.288935	0.230241	19	0.802288	Inadequate	91	0.22888
HCFC1	-0.300043	0.212006	19	0.802288	Inadequate	85	0.244122
HR	-0.28748	0.232703	19	0.802288	Inadequate	92	0.226933
NASP	-0.292413	0.224426	19	0.802288	Inadequate	89	0.233579
PARG	0.290182	0.228146	19	0.802288	Inadequate	91	0.230557
PELP1	-0.28998	0.228485	19	0.802288	Inadequate	91	0.230284
PRKAA2	-0.2846	0.237626	19	0.802288	Inadequate	94	0.223114
RMI1	0.288596	0.230814	19	0.802288	Inadequate	92	0.228425
SENP3	-0.284875	0.237152	19	0.802288	Inadequate	94	0.223477
SET	-0.2854	0.236252	19	0.802288	Inadequate	94	0.22417
SIN3B	-0.286938	0.233625	19	0.802288	Inadequate	93	0.22621
SMARCA2	-0.289917	0.228591	19	0.802288	Inadequate	91	0.230199
SMARCC1	-0.285266	0.236481	19	0.802288	Inadequate	94	0.223993
PPP4R3A	-0.287391	0.232854	19	0.802288	Inadequate	92	0.226814
PPP4R3B	-0.295219	0.219805	19	0.802288	Inadequate	87	0.237419
SUPT3H	-0.299368	0.213086	19	0.802288	Inadequate	85	0.243176
TAF2	-0.29574	0.218954	19	0.802288	Inadequate	87	0.238137
UBR5	-0.288346	0.231236	19	0.802288	Inadequate	92	0.22809
UCHL5	-0.287106	0.23334	19	0.802288	Inadequate	93	0.226434
ZNHIT1	0.294874	0.220369	19	0.802288	Inadequate	88	0.236945
BRCC3	-0.281088	0.243718	19	0.814183	Inadequate	97	0.218519
METTL14	-0.28054	0.244677	19	0.814183	Inadequate	97	0.217808
SMARCE1	-0.280562	0.244638	19	0.814183	Inadequate	97	0.217837
ACTR3B	-0.261455	0.279593	19	0.822389	Inadequate	112	0.194082
ANP32B	-0.247862	0.306244	19	0.822389	Inadequate	125	0.178399
ARID1A	-0.244334	0.313402	19	0.822389	Inadequate	129	0.174493
ASF1B	0.263485	0.275741	19	0.822389	Inadequate	110	0.19651
ASXL1	-0.243906	0.314277	19	0.822389	Inadequate	129	0.174024
ATAD2	-0.248843	0.304271	19	0.822389	Inadequate	124	0.179497
BANP	-0.238813	0.324802	19	0.822389	Inadequate	135	0.168516
BCOR	-0.238407	0.325651	19	0.822389	Inadequate	135	0.168083
BRD8	-0.257903	0.286415	19	0.822389	Inadequate	115	0.189887
CBX5	-0.237759	0.327007	19	0.822389	Inadequate	136	0.167394
CHD3	-0.265189	0.272532	19	0.822389	Inadequate	109	0.198567
DNMT3A	-0.244437	0.313191	19	0.822389	Inadequate	129	0.174607
DPF2	-0.248244	0.305474	19	0.822389	Inadequate	125	0.178827
EHMT1	-0.24393	0.314228	19	0.822389	Inadequate	129	0.17405
ELP5	-0.240995	0.320267	19	0.822389	Inadequate	133	0.17086
EYA1	-0.276356	0.252082	19	0.822389	Inadequate	100	0.212435
FOXP1	-0.275149	0.254244	19	0.822389	Inadequate	101	0.210903
GSG2	-0.238122	0.326245	19	0.822389	Inadequate	136	0.16778
HDAC1	0.248972	0.304012	19	0.822389	Inadequate	124	0.179642
HDAC11	0.25531	0.291458	19	0.822389	Inadequate	118	0.186868
HDAC2	-0.262978	0.276699	19	0.822389	Inadequate	111	0.195902
HDAC9	0.238431	0.3256	19	0.822389	Inadequate	135	0.168109
HDGF	-0.265648	0.271671	19	0.822389	Inadequate	109	0.199124
HLTF	-0.245051	0.311938	19	0.822389	Inadequate	128	0.175283
HMGN1	-0.239779	0.322791	19	0.822389	Inadequate	134	0.16955
JADE1	-0.252726	0.296537	19	0.822389	Inadequate	120	0.183896
KDM1A	-0.265861	0.271272	19	0.822389	Inadequate	108	0.199382
KDM4D	-0.253806	0.294408	19	0.822389	Inadequate	119	0.185133
KDM5A	-0.251595	0.298777	19	0.822389	Inadequate	121	0.182606
KDM6A	0.245542	0.310939	19	0.822389	Inadequate	128	0.175824
METTL16	-0.2683	0.266734	19	0.822389	Inadequate	106	0.202362
METTL21A	0.277876	0.249375	19	0.822389	Inadequate	99	0.214376
MLLT6	-0.269737	0.264083	19	0.822389	Inadequate	105	0.204132
MRGBP	-0.269812	0.263944	19	0.822389	Inadequate	105	0.204225
MTA3	-0.27072	0.262278	19	0.822389	Inadequate	104	0.20535
NAP1L2	0.237744	0.327038	19	0.822389	Inadequate	136	0.167378
NCOA1	-0.270577	0.262539	19	0.822389	Inadequate	105	0.205173
NEK6	0.254523	0.292999	19	0.822389	Inadequate	119	0.185959
NFRKB	-0.261464	0.279577	19	0.822389	Inadequate	112	0.194092
NPM1	-0.254289	0.293459	19	0.822389	Inadequate	119	0.185689
PADI2	0.248291	0.30538	19	0.822389	Inadequate	125	0.178879
PARP2	-0.241532	0.319158	19	0.822389	Inadequate	132	0.171439
PCGF5	0.242513	0.317135	19	0.822389	Inadequate	131	0.172504
PRDM1	-0.267351	0.268494	19	0.822389	Inadequate	107	0.201198
PRDM2	-0.241714	0.318781	19	0.822389	Inadequate	132	0.171637
PRKAA1	-0.240259	0.321794	19	0.822389	Inadequate	133	0.170066
PRKDC	-0.239473	0.323428	19	0.822389	Inadequate	134	0.169222
PRMT1	-0.244942	0.31216	19	0.822389	Inadequate	128	0.175162
PSIP1	-0.269196	0.265078	19	0.822389	Inadequate	106	0.203465
RBPMS	-0.270081	0.263451	19	0.822389	Inadequate	105	0.204557
RNF2	-0.267651	0.267938	19	0.822389	Inadequate	107	0.201565
RNPS1	-0.246983	0.308018	19	0.822389	Inadequate	126	0.17742
RUVBL1	-0.256744	0.288661	19	0.822389	Inadequate	116	0.188533
RUVBL2	-0.268417	0.266518	19	0.822389	Inadequate	106	0.202505
SAP30L	-0.248482	0.304996	19	0.822389	Inadequate	124	0.179093
SETMAR	-0.263763	0.275215	19	0.822389	Inadequate	110	0.196845
SFPQ	-0.241404	0.319422	19	0.822389	Inadequate	132	0.171301
SFSWAP	-0.24662	0.308752	19	0.822389	Inadequate	126	0.177017
SIRT6	0.267241	0.268698	19	0.822389	Inadequate	107	0.201064
SMARCC2	-0.243371	0.315372	19	0.822389	Inadequate	130	0.17344
SPOP	-0.253638	0.294737	19	0.822389	Inadequate	119	0.184941
SS18L1	-0.239455	0.323465	19	0.822389	Inadequate	134	0.169203
SUPT16H	-0.252417	0.297148	19	0.822389	Inadequate	121	0.183543
KMT5B	-0.260618	0.281192	19	0.822389	Inadequate	113	0.193087
SUZ12	-0.245448	0.311131	19	0.822389	Inadequate	128	0.17572
TAF5	-0.238724	0.324989	19	0.822389	Inadequate	135	0.168421
TET3	-0.254379	0.293282	19	0.822389	Inadequate	119	0.185792
TRIM24	-0.255149	0.291773	19	0.822389	Inadequate	118	0.186681
TRIM27	-0.245094	0.311851	19	0.822389	Inadequate	128	0.175329
TRUB2	-0.267101	0.26896	19	0.822389	Inadequate	107	0.200893
U2AF2	-0.276363	0.252069	19	0.822389	Inadequate	100	0.212445
UBE2A	0.26744	0.268328	19	0.822389	Inadequate	107	0.201308
USP21	-0.260251	0.281893	19	0.822389	Inadequate	113	0.192653
WHSC1L1	-0.249655	0.302643	19	0.822389	Inadequate	123	0.180411
ZRANB3	-0.260137	0.282112	19	0.822389	Inadequate	113	0.192518
ATN1	-0.234432	0.334022	19	0.823068	Inadequate	140	0.16389
BRCA1	-0.23167	0.339911	19	0.823068	Inadequate	144	0.161026
CARM1	-0.237	0.328599	19	0.823068	Inadequate	137	0.166589
CLOCK	-0.233383	0.336252	19	0.823068	Inadequate	141	0.162797
CREBBP	-0.233312	0.336403	19	0.823068	Inadequate	142	0.162724
EYA2	-0.233201	0.336639	19	0.823068	Inadequate	142	0.162609
GFI1B	-0.234026	0.334883	19	0.823068	Inadequate	141	0.163466
GLYR1	0.235719	0.331297	19	0.823068	Inadequate	139	0.165239
MGA	-0.231722	0.339801	19	0.823068	Inadequate	144	0.161079
PHF1	0.231581	0.340102	19	0.823068	Inadequate	144	0.160934
UHRF2	-0.233212	0.336616	19	0.823068	Inadequate	142	0.16262
WDR77	-0.232498	0.33814	19	0.823068	Inadequate	143	0.16188
EP400	-0.229757	0.344025	19	0.829961	Inadequate	146	0.159067
APEX1	-0.214472	0.377928	19	0.831612	Inadequate	168	0.144105
ARID1B	-0.226842	0.350351	19	0.831612	Inadequate	150	0.156118
AURKA	-0.225883	0.352446	19	0.831612	Inadequate	151	0.155158
CBLL1	-0.211571	0.384567	19	0.831612	Inadequate	173	0.141404
CELF1	-0.221385	0.362371	19	0.831612	Inadequate	158	0.150719
CIR1	-0.212452	0.382543	19	0.831612	Inadequate	171	0.14222
CUL4B	-0.219774	0.365964	19	0.831612	Inadequate	160	0.149155
DOT1L	-0.214486	0.377897	19	0.831612	Inadequate	168	0.144118
EID2B	0.227979	0.347876	19	0.831612	Inadequate	148	0.157263
EXOSC5	0.218275	0.369324	19	0.831612	Inadequate	162	0.147713
GADD45B	0.217631	0.370773	19	0.831612	Inadequate	163	0.147096
HDAC7	-0.222197	0.360568	19	0.831612	Inadequate	156	0.151512
HIRA	-0.214133	0.378702	19	0.831612	Inadequate	169	0.143787
INO80C	-0.227707	0.348466	19	0.831612	Inadequate	149	0.156988
JADE2	0.219839	0.365817	19	0.831612	Inadequate	160	0.149218
KDM3A	-0.214351	0.378205	19	0.831612	Inadequate	168	0.143991
LAS1L	-0.221032	0.363157	19	0.831612	Inadequate	158	0.150375
LBR	-0.225472	0.353347	19	0.831612	Inadequate	152	0.154747
MAGOH	-0.215984	0.374493	19	0.831612	Inadequate	166	0.14553
MIS18A	-0.213681	0.379732	19	0.831612	Inadequate	169	0.143364
MLLT1	-0.217303	0.371512	19	0.831612	Inadequate	164	0.146784
NCOR1	0.220876	0.363502	19	0.831612	Inadequate	158	0.150224
NOC2L	-0.222473	0.359955	19	0.831612	Inadequate	156	0.151783
OIP5	-0.218054	0.369821	19	0.831612	Inadequate	162	0.1475
PHF8	-0.211633	0.384424	19	0.831612	Inadequate	173	0.141461
PPP4R2	-0.216529	0.37326	19	0.831612	Inadequate	165	0.146047
PRMT9	-0.226489	0.351122	19	0.831612	Inadequate	150	0.155764
RAI1	-0.223221	0.358301	19	0.831612	Inadequate	155	0.152518
RNF168	-0.226723	0.35061	19	0.831612	Inadequate	150	0.155999
RNF40	-0.213381	0.380418	19	0.831612	Inadequate	170	0.143084
RRP8	-0.226413	0.351287	19	0.831612	Inadequate	150	0.155688
RSRC1	-0.212405	0.382651	19	0.831612	Inadequate	171	0.142176
TAF6L	-0.212077	0.383403	19	0.831612	Inadequate	172	0.141872
USP12	-0.221302	0.362555	19	0.831612	Inadequate	158	0.150638
ZCWPW1	0.21905	0.367585	19	0.831612	Inadequate	161	0.148457
ZNF687	-0.221013	0.363199	19	0.831612	Inadequate	158	0.150356
ZNF711	-0.224885	0.354635	19	0.831612	Inadequate	153	0.154163
ASH1L	-0.202743	0.405162	19	0.835228	Inadequate	188	0.133453
ASXL2	-0.205526	0.398605	19	0.835228	Inadequate	183	0.135916
ASXL3	-0.208984	0.390541	19	0.835228	Inadequate	177	0.139032
DMAP1	-0.202054	0.406795	19	0.835228	Inadequate	190	0.132849
EZH2	-0.207193	0.394707	19	0.835228	Inadequate	180	0.137411
IKZF1	0.203097	0.404326	19	0.835228	Inadequate	188	0.133764
KAT2A	-0.208536	0.391582	19	0.835228	Inadequate	178	0.138625
L3MBTL2	-0.203921	0.40238	19	0.835228	Inadequate	186	0.134491
MBD3	-0.207363	0.394311	19	0.835228	Inadequate	180	0.137563
MBNL1	-0.203989	0.40222	19	0.835228	Inadequate	186	0.134551
NAP1L1	-0.208274	0.39219	19	0.835228	Inadequate	178	0.138387
NEK9	-0.205769	0.398036	19	0.835228	Inadequate	183	0.136133
NUP98	-0.203067	0.404396	19	0.835228	Inadequate	188	0.133738
PAF1	0.203283	0.403886	19	0.835228	Inadequate	187	0.133928
RAD54B	0.207495	0.394002	19	0.835228	Inadequate	180	0.137683
RBM25	-0.204787	0.400341	19	0.835228	Inadequate	185	0.135258
SAP25	-0.207465	0.394072	19	0.835228	Inadequate	180	0.137656
SATB2	-0.202418	0.405931	19	0.835228	Inadequate	189	0.133168
SMYD2	0.204025	0.402135	19	0.835228	Inadequate	186	0.134583
TAF5L	0.201321	0.408536	19	0.836577	Inadequate	191	0.13221
EMSY	-0.196229	0.420735	19	0.836643	Inadequate	201	0.127843
CHD5	0.195882	0.421573	19	0.836643	Inadequate	202	0.12755
HMGB1	-0.198447	0.415396	19	0.836643	Inadequate	197	0.129729
KAT5	0.195983	0.421328	19	0.836643	Inadequate	202	0.127635
KDM4B	0.198755	0.414659	19	0.836643	Inadequate	196	0.129993
MPHOSPH8	-0.196415	0.420285	19	0.836643	Inadequate	201	0.128
NCOR2	-0.200602	0.410245	19	0.836643	Inadequate	192	0.131585
NSL1	0.196252	0.420679	19	0.836643	Inadequate	201	0.127863
PHIP	-0.198943	0.414209	19	0.836643	Inadequate	196	0.130154
PQBP1	-0.198785	0.414586	19	0.836643	Inadequate	196	0.130019
TDRKH	0.196028	0.42122	19	0.836643	Inadequate	202	0.127673
UBE2H	0.197304	0.418142	19	0.836643	Inadequate	199	0.128754
RBBP7	-0.195186	0.423258	19	0.837833	Inadequate	203	0.126965
SRSF6	-0.194035	0.42605	19	0.841204	Inadequate	206	0.126002
CBX8	-0.192905	0.428803	19	0.842331	Inadequate	208	0.125063
SRSF12	-0.193235	0.427997	19	0.842331	Inadequate	208	0.125337
CHD1L	-0.191768	0.431579	19	0.845632	Inadequate	211	0.124126
INO80	-0.189412	0.437367	19	0.850005	Inadequate	216	0.122203
INO80B	-0.189577	0.436961	19	0.850005	Inadequate	216	0.122336
KDM6B	-0.189681	0.436705	19	0.850005	Inadequate	216	0.122421
NFYB	-0.188974	0.438446	19	0.850005	Inadequate	217	0.121848
PRKCA	0.188622	0.439316	19	0.850005	Inadequate	218	0.121564
NAA60	-0.188123	0.440549	19	0.85026	Inadequate	219	0.121163
ANP32A	-0.185233	0.44773	19	0.85092	Inadequate	226	0.118861
CDK17	-0.185792	0.446337	19	0.85092	Inadequate	225	0.119302
DDX21	-0.186588	0.444357	19	0.85092	Inadequate	223	0.119934
EXOSC3	-0.185437	0.447223	19	0.85092	Inadequate	226	0.119021
FBRSL1	-0.184441	0.449709	19	0.85092	Inadequate	228	0.118237
JMJD6	-0.184599	0.449314	19	0.85092	Inadequate	228	0.118361
MYO1C	0.186877	0.44364	19	0.85092	Inadequate	222	0.120164
PHF19	0.184979	0.448364	19	0.85092	Inadequate	227	0.11866
TDRD3	-0.182427	0.454759	19	0.858371	Inadequate	233	0.116665
SETD2	-0.181483	0.457136	19	0.860754	Inadequate	236	0.115936
BRE	-0.180793	0.458879	19	0.861933	Inadequate	237	0.115405
ARID4B	0.178545	0.464577	19	0.862744	Inadequate	244	0.113692
BRD7	-0.1783	0.465198	19	0.862744	Inadequate	244	0.113508
DNMT1	-0.179672	0.461716	19	0.862744	Inadequate	241	0.114547
MIS18BP1	-0.179138	0.463069	19	0.862744	Inadequate	242	0.114142
NCOA3	-0.177979	0.466016	19	0.862744	Inadequate	245	0.113265
SMARCAL1	-0.180163	0.460471	19	0.862744	Inadequate	239	0.114923
JDP2	-0.175515	0.472313	19	0.867048	Inadequate	252	0.111423
PAGR1	-0.176512	0.469759	19	0.867048	Inadequate	249	0.112165
RBM15	-0.175979	0.471124	19	0.867048	Inadequate	251	0.111768
TDG	-0.175312	0.472833	19	0.867048	Inadequate	253	0.111273
ATF7IP	0.174204	0.475678	19	0.867582	Inadequate	256	0.110456
FAM175B	-0.17419	0.475715	19	0.867582	Inadequate	256	0.110446
TSSK6	-0.173887	0.476496	19	0.867582	Inadequate	257	0.110223
BUB1	0.172352	0.480456	19	0.867705	Inadequate	262	0.109103
CELF5	0.166491	0.495728	19	0.867705	Inadequate	281	0.104932
DDX50	-0.166407	0.495947	19	0.867705	Inadequate	281	0.104874
FAM175A	0.172943	0.478928	19	0.867705	Inadequate	260	0.109533
GADD45A	0.166057	0.496867	19	0.867705	Inadequate	282	0.10463
HDAC3	-0.169189	0.488669	19	0.867705	Inadequate	272	0.106831
MSL3	0.167475	0.493148	19	0.867705	Inadequate	277	0.105621
PDP1	-0.171506	0.482645	19	0.867705	Inadequate	264	0.108491
PRDM13	-0.169362	0.488217	19	0.867705	Inadequate	271	0.106955
PRPF31	-0.17075	0.484607	19	0.867705	Inadequate	267	0.107947
PUF60	-0.167357	0.493456	19	0.867705	Inadequate	278	0.105538
RAD54L	-0.167473	0.493153	19	0.867705	Inadequate	277	0.105619
SATB1	-0.167102	0.494124	19	0.867705	Inadequate	278	0.105359
SRSF3	-0.167022	0.494334	19	0.867705	Inadequate	279	0.105303
SUV39H2	-0.168317	0.490943	19	0.867705	Inadequate	274	0.106214
TADA2B	-0.172334	0.480503	19	0.867705	Inadequate	262	0.10909
TAF1L	-0.169237	0.488542	19	0.867705	Inadequate	271	0.106866
TAF7	-0.164804	0.500167	19	0.867705	Inadequate	286	0.103762
TFDP1	0.165235	0.499031	19	0.867705	Inadequate	285	0.10406
TLE1	-0.164839	0.500073	19	0.867705	Inadequate	286	0.103787
UBR2	-0.169751	0.487205	19	0.867705	Inadequate	270	0.107231
WTAP	-0.164289	0.501526	19	0.868112	Inadequate	288	0.103408
ALKBH1	0.162212	0.507025	19	0.870193	Inadequate	296	0.101991
APOBEC1	-0.157871	0.518607	19	0.870193	Inadequate	312	0.0990974
APOBEC3B	0.157753	0.518923	19	0.870193	Inadequate	313	0.0990202
BRWD1	-0.161831	0.508035	19	0.870193	Inadequate	297	0.101734
CUL3	-0.157207	0.520389	19	0.870193	Inadequate	315	0.0986627
EED	0.163084	0.504712	19	0.870193	Inadequate	292	0.102583
EID1	-0.158782	0.516165	19	0.870193	Inadequate	309	0.0996974
EID2	0.158741	0.516274	19	0.870193	Inadequate	309	0.0996705
EIF4A3	-0.157676	0.51913	19	0.870193	Inadequate	313	0.0989696
GATAD2B	-0.159677	0.513774	19	0.870193	Inadequate	305	0.10029
KDM4C	-0.157828	0.518722	19	0.870193	Inadequate	312	0.0990693
MUM1	-0.156819	0.521433	19	0.870193	Inadequate	317	0.0984094
NSUN6	-0.157628	0.51926	19	0.870193	Inadequate	313	0.0989379
PHF14	-0.15701	0.52092	19	0.870193	Inadequate	316	0.0985339
PRKCB	0.161948	0.507726	19	0.870193	Inadequate	297	0.101812
RCOR3	-0.160704	0.511032	19	0.870193	Inadequate	301	0.100976
SETD6	-0.156649	0.52189	19	0.870193	Inadequate	317	0.0982988
ACTR5	-0.14948	0.541345	19	0.873614	Inadequate	349	0.0937554
BRPF3	-0.147205	0.547585	19	0.873614	Inadequate	360	0.092364
CBX1	-0.145018	0.553616	19	0.873614	Inadequate	371	0.0910488
CELF6	0.151006	0.537176	19	0.873614	Inadequate	342	0.0947025
CHD6	-0.145203	0.553106	19	0.873614	Inadequate	370	0.091159
CUL1	-0.146706	0.548959	19	0.873614	Inadequate	362	0.0920619
CUL5	-0.150231	0.539291	19	0.873614	Inadequate	345	0.0942202
DNMT3B	-0.15144	0.535994	19	0.873614	Inadequate	340	0.0949736
EXOSC8	0.143676	0.557331	19	0.873614	Inadequate	378	0.0902527
FOXP4	-0.146797	0.548709	19	0.873614	Inadequate	362	0.0921168
INO80E	0.147059	0.547988	19	0.873614	Inadequate	360	0.0922754
KANSL3	-0.143474	0.557891	19	0.873614	Inadequate	379	0.0901337
KAT2B	-0.152985	0.531793	19	0.873614	Inadequate	333	0.0959463
KEAP1	-0.149745	0.540618	19	0.873614	Inadequate	347	0.0939195
KHDRBS1	-0.149576	0.541082	19	0.873614	Inadequate	348	0.0938148
PHF20L1	-0.150893	0.537484	19	0.873614	Inadequate	342	0.094632
PKN1	0.155	0.526335	19	0.873614	Inadequate	324	0.0972327
POGZ	-0.150004	0.539913	19	0.873614	Inadequate	346	0.0940791
PRDM11	-0.153521	0.530337	19	0.873614	Inadequate	330	0.096287
PRDM16	0.150724	0.537945	19	0.873614	Inadequate	343	0.0945266
PRKCD	-0.150415	0.538789	19	0.873614	Inadequate	344	0.0943344
RBFOX1	0.145416	0.552515	19	0.873614	Inadequate	369	0.0912868
RBM17	-0.147858	0.545792	19	0.873614	Inadequate	356	0.0927607
RING1	-0.152585	0.532878	19	0.873614	Inadequate	334	0.0956937
SAP30	-0.145851	0.551315	19	0.873614	Inadequate	366	0.0915471
TADA3	0.146532	0.549439	19	0.873614	Inadequate	363	0.0919567
TRIM28	-0.144456	0.555171	19	0.873614	Inadequate	373	0.0907143
USP3	-0.153423	0.530604	19	0.873614	Inadequate	331	0.0962245
VRK1	-0.147679	0.546282	19	0.873614	Inadequate	357	0.0926519
WAC	-0.143486	0.557857	19	0.873614	Inadequate	379	0.0901409
KMT2B	-0.141484	0.563423	19	0.87694	Inadequate	389	0.0889703
MBD2	-0.142096	0.561719	19	0.87694	Inadequate	386	0.089326
ZNF516	-0.141617	0.563052	19	0.87694	Inadequate	389	0.0890476
ATAD2B	-0.14082	0.565273	19	0.878051	Inadequate	393	0.0885862
ING5	-0.138463	0.571866	19	0.882685	Inadequate	407	0.0872387
SAP18	-0.138297	0.57233	19	0.882685	Inadequate	408	0.0871451
TRIM16	-0.138806	0.570904	19	0.882685	Inadequate	405	0.0874333
ZBTB7A	-0.138119	0.572831	19	0.882685	Inadequate	409	0.0870443
CDK5	0.135998	0.578793	19	0.890096	Inadequate	422	0.0858572
KDM4A	-0.135581	0.579969	19	0.890131	Inadequate	424	0.0856262
RAD51	-0.134645	0.582613	19	0.892416	Inadequate	430	0.0851101
MORF4L2	-0.133492	0.585874	19	0.895633	Inadequate	438	0.0844806
DND1	-0.131798	0.590682	19	0.895887	Inadequate	449	0.0835659
ELP4	0.132609	0.588379	19	0.895887	Inadequate	444	0.084002
MBD5	-0.132169	0.589627	19	0.895887	Inadequate	447	0.0837652
MBNL3	-0.132824	0.587769	19	0.895887	Inadequate	442	0.0841181
MGEA5	-0.128715	0.599472	19	0.907436	Inadequate	471	0.0819346
BRD2	-0.127463	0.603058	19	0.909569	Inadequate	480	0.0812842
CTBP2	-0.125287	0.60931	19	0.909569	Inadequate	497	0.0801705
CUL4A	-0.124578	0.611353	19	0.909569	Inadequate	503	0.0798122
HMG20A	-0.125008	0.610112	19	0.909569	Inadequate	500	0.0800296
HMGN5	-0.125723	0.608055	19	0.909569	Inadequate	494	0.080392
METTL11B	0.125707	0.608102	19	0.909569	Inadequate	494	0.0803837
MTA1	-0.124532	0.611485	19	0.909569	Inadequate	503	0.0797891
PARP3	-0.1256	0.608408	19	0.909569	Inadequate	495	0.0803296
YWHAE	-0.12462	0.61123	19	0.909569	Inadequate	503	0.0798336
RNF8	-0.121175	0.621195	19	0.922236	Inadequate	532	0.0781234
ANP32E	-0.119035	0.627416	19	0.927902	Inadequate	551	0.0770876
ELP2	-0.119222	0.626871	19	0.927902	Inadequate	550	0.0771773
PRMT8	-0.117292	0.632499	19	0.933632	Inadequate	568	0.076259
CTCF	-0.116334	0.635301	19	0.935978	Inadequate	577	0.0758091
SMARCD1	-0.115778	0.63693	19	0.93659	Inadequate	583	0.0755498
L3MBTL4	-0.114189	0.641592	19	0.939865	Inadequate	599	0.0748162
PKM	-0.114411	0.640938	19	0.939865	Inadequate	597	0.0749182
BAHD1	-0.111696	0.648931	19	0.939915	Inadequate	626	0.0736875
CECR2	-0.112863	0.645492	19	0.939915	Inadequate	614	0.0742125
HMGN4	-0.111843	0.648497	19	0.939915	Inadequate	625	0.0737534
MPND	0.112056	0.64787	19	0.939915	Inadequate	622	0.0738488
NPM2	0.11171	0.648889	19	0.939915	Inadequate	626	0.0736939
YY1	-0.113404	0.643901	19	0.939915	Inadequate	608	0.0744577
MAP3K7	-0.110825	0.651504	19	0.941875	Inadequate	636	0.0732993
MBIP	0.109728	0.654748	19	0.944795	Inadequate	649	0.0728155
BAZ1B	-0.109127	0.656527	19	0.945331	Inadequate	656	0.0725526
SLU7	-0.108776	0.657568	19	0.945331	Inadequate	661	0.0723996
SCMH1	-0.108097	0.659583	19	0.946465	Inadequate	669	0.0721053
PCGF2	0.107644	0.660927	19	0.946634	Inadequate	675	0.0719103
ARID4A	-0.105462	0.667421	19	0.946755	Inadequate	703	0.0709825
AURKC	0.105344	0.667772	19	0.946755	Inadequate	705	0.0709329
DPY30	0.1052	0.668201	19	0.946755	Inadequate	707	0.0708725
DZIP3	0.105143	0.66837	19	0.946755	Inadequate	707	0.0708488
MLLT10	-0.106741	0.663611	19	0.946755	Inadequate	686	0.0715239
SMYD4	0.106781	0.663491	19	0.946755	Inadequate	686	0.0715411
KMT5C	-0.104293	0.670908	19	0.948609	Inadequate	719	0.0704939
ASH2L	-0.103558	0.673104	19	0.949975	Inadequate	729	0.0701896
KANSL2	-0.103107	0.674454	19	0.950143	Inadequate	736	0.070004
A1CF	0.0967273	0.693635	19	0.950903	Inadequate	836	0.0674718
ALKBH5	0.084997	0.729367	19	0.950903	Inadequate	1084	0.0632619
APBB1	-0.089488	0.715619	19	0.950903	Inadequate	977	0.0648059
APOBEC3H	0.0884214	0.718877	19	0.950903	Inadequate	1001	0.0644317
BCORL1	-0.0871397	0.722797	19	0.950903	Inadequate	1031	0.0639881
BMI1	-0.0868171	0.723785	19	0.950903	Inadequate	1039	0.0638776
CELF2	-0.0982583	0.689015	19	0.950903	Inadequate	810	0.0680638
CELF3	-0.0865304	0.724664	19	0.950903	Inadequate	1046	0.0637797
CTCFL	0.0921116	0.707626	19	0.950903	Inadequate	922	0.0657467
CUL2	0.0997066	0.684654	19	0.950903	Inadequate	787	0.0686329
DDX17	-0.0892226	0.716429	19	0.950903	Inadequate	983	0.0647123
DPF3	0.0861453	0.725844	19	0.950903	Inadequate	1055	0.0636488
HAT1	0.0909388	0.711196	19	0.950903	Inadequate	946	0.0653226
HDAC4	-0.0967062	0.693699	19	0.950903	Inadequate	837	0.0674637
HELLS	-0.0981788	0.689255	19	0.950903	Inadequate	812	0.0680328
HINFP	-0.0878789	0.720536	19	0.950903	Inadequate	1014	0.0642431
ING3	0.0996034	0.684965	19	0.950903	Inadequate	789	0.0685921
KANSL1	-0.096988	0.692848	19	0.950903	Inadequate	832	0.0675719
KAT6B	-0.101387	0.679605	19	0.950903	Inadequate	761	0.0693045
KAT7	-0.095778	0.696505	19	0.950903	Inadequate	853	0.0671097
LRWD1	0.094723	0.699699	19	0.950903	Inadequate	872	0.0667117
NSUN2	-0.089717	0.71492	19	0.950903	Inadequate	972	0.0648869
PADI3	0.0967273	0.693635	19	0.950903	Inadequate	836	0.0674718
PADI4	0.0916228	0.709113	19	0.950903	Inadequate	932	0.0655693
PBK	-0.0940607	0.701707	19	0.950903	Inadequate	885	0.0664643
PRDM9	0.0967273	0.693635	19	0.950903	Inadequate	836	0.0674718
PRKAB1	-0.0886555	0.718161	19	0.950903	Inadequate	996	0.0645134
PRKAG1	0.0909201	0.711253	19	0.950903	Inadequate	947	0.0653159
RAG1	0.100858	0.681194	19	0.950903	Inadequate	769	0.0690918
RB1	-0.085444	0.727995	19	0.950903	Inadequate	1072	0.0634118
RBM11	-0.0913272	0.710013	19	0.950903	Inadequate	938	0.0654624
RBM7	0.0862045	0.725663	19	0.950903	Inadequate	1054	0.0636688
RCC1	-0.0862018	0.725671	19	0.950903	Inadequate	1054	0.0636679
KMT5A	0.100529	0.682182	19	0.950903	Inadequate	774	0.06896
SRRM4	-0.0976587	0.690823	19	0.950903	Inadequate	820	0.0678308
TAF9	0.0916503	0.709029	19	0.950903	Inadequate	932	0.0655792
TAF9B	-0.0950866	0.698598	19	0.950903	Inadequate	865	0.0668483
TLK1	-0.0881935	0.719574	19	0.950903	Inadequate	1006	0.0643523
TTK	0.0991807	0.686237	19	0.950903	Inadequate	795	0.0684252
UBE2B	-0.0848905	0.729694	19	0.950903	Inadequate	1087	0.0632263
UBE2N	-0.0869269	0.723449	19	0.950903	Inadequate	1036	0.0639152
VPS72	-0.101917	0.678016	19	0.950903	Inadequate	753	0.0695188
ZBTB16	-0.0871708	0.722702	19	0.950903	Inadequate	1030	0.0639988
ZNF217	-0.0846536	0.730421	19	0.950903	Inadequate	1093	0.0631473
ZZZ3	-0.0943174	0.700928	19	0.950903	Inadequate	880	0.06656
SLF1	-0.0816049	0.739804	19	0.953066	Inadequate	1176	0.062151
APOBEC3F	0.082974	0.735586	19	0.953066	Inadequate	1137	0.0625936
DPPA3	0.0812439	0.740917	19	0.953066	Inadequate	1186	0.0620355
E2F6	-0.0814723	0.740212	19	0.953066	Inadequate	1180	0.0621085
KDM5B	0.0811522	0.7412	19	0.953066	Inadequate	1189	0.0620063
PPM1G	-0.081515	0.740081	19	0.953066	Inadequate	1179	0.0621222
SP100	-0.0821261	0.738197	19	0.953066	Inadequate	1161	0.0623186
TAF10	0.0809061	0.741959	19	0.953066	Inadequate	1196	0.061928
ATXN7	0.0770881	0.753768	19	0.954799	Inadequate	1318	0.060745
CDC73	-0.0789032	0.748148	19	0.954799	Inadequate	1258	0.0613
CHD8	-0.0703307	0.774797	19	0.954799	Inadequate	1584	0.0587969
DDX5	-0.0737939	0.764	19	0.954799	Inadequate	1439	0.0597721
ERBB4	0.074984	0.760299	19	0.954799	Inadequate	1393	0.0601185
GADD45G	-0.0766153	0.755235	19	0.954799	Inadequate	1335	0.0606027
HDAC8	-0.0757814	0.757822	19	0.954799	Inadequate	1364	0.0603538
HP1BP3	0.0767248	0.754895	19	0.954799	Inadequate	1331	0.0606355
HSPA1A	-0.0743519	0.762264	19	0.954799	Inadequate	1417	0.0599338
ING4	-0.0785044	0.749381	19	0.954799	Inadequate	1271	0.0611769
MBD4	-0.0800594	0.744573	19	0.954799	Inadequate	1222	0.0616605
METTL3	-0.0754182	0.75895	19	0.954799	Inadequate	1377	0.0602463
NBN	-0.0769989	0.754045	19	0.954799	Inadequate	1321	0.0607181
PHF13	-0.0699766	0.775903	19	0.954799	Inadequate	1600	0.0586999
PHF2	0.0729727	0.766556	19	0.954799	Inadequate	1471	0.0595365
RARA	0.0714942	0.771165	19	0.954799	Inadequate	1533	0.0591191
RBM15B	-0.078136	0.750522	19	0.954799	Inadequate	1283	0.0610638
SIRT7	0.0703097	0.774862	19	0.954799	Inadequate	1585	0.0587911
SMARCA1	-0.0723401	0.768527	19	0.954799	Inadequate	1497	0.0593569
SMYD3	0.0704492	0.774427	19	0.954799	Inadequate	1579	0.0588295
SUV39H1	-0.0745877	0.761531	19	0.954799	Inadequate	1408	0.0600025
TP53	-0.0714935	0.771167	19	0.954799	Inadequate	1533	0.0591189
UBR7	0.0747021	0.761175	19	0.954799	Inadequate	1404	0.0600359
UTY	0.069721	0.776702	19	0.954799	Inadequate	1612	0.0586302
YWHAZ	-0.0702625	0.77501	19	0.954799	Inadequate	1587	0.0587782
ZBTB7C	-0.0717683	0.77031	19	0.954799	Inadequate	1521	0.0591958
ZNF541	-0.0725241	0.767954	19	0.954799	Inadequate	1490	0.0594089
RBM24	-0.0691652	0.778439	19	0.955414	Inadequate	1638	0.0584796
SGF29	-0.0683766	0.780907	19	0.95692	Inadequate	1676	0.058268
BRMS1	0.0593366	0.809326	19	0.957709	Inadequate	2227	0.056021
CHRAC1	-0.0611248	0.803685	19	0.957709	Inadequate	2098	0.0564395
DAPK3	-0.0650881	0.791216	19	0.957709	Inadequate	1850	0.0574127
ENY2	-0.058652	0.811488	19	0.957709	Inadequate	2279	0.0558641
EYA4	0.0601988	0.806605	19	0.957709	Inadequate	2163	0.0562212
FOXA1	0.0582302	0.812821	19	0.957709	Inadequate	2312	0.0557684
GATAD2A	-0.06034	0.80616	19	0.957709	Inadequate	2153	0.0562543
GFI1	0.0588275	0.810934	19	0.957709	Inadequate	2265	0.0559041
GTF2I	0.0614629	0.80262	19	0.957709	Inadequate	2075	0.0565201
KDM3B	-0.064692	0.79246	19	0.957709	Inadequate	1873	0.0573126
L3MBTL1	-0.0597955	0.807878	19	0.957709	Inadequate	2193	0.0561272
MBD1	-0.0660488	0.788201	19	0.957709	Inadequate	1797	0.0576581
MST1	0.0591588	0.809888	19	0.957709	Inadequate	2240	0.05598
PHF12	0.0605887	0.805375	19	0.957709	Inadequate	2135	0.0563127
PPARGC1A	-0.0582171	0.812862	19	0.957709	Inadequate	2313	0.0557654
RPS6KA4	-0.0588676	0.810807	19	0.957709	Inadequate	2262	0.0559133
SETD3	0.0624802	0.799416	19	0.957709	Inadequate	2008	0.0567653
SETDB1	0.0597674	0.807967	19	0.957709	Inadequate	2195	0.0561206
SMARCD3	0.0579191	0.813804	19	0.957709	Inadequate	2337	0.0556982
TADA2A	-0.0584323	0.812182	19	0.957709	Inadequate	2296	0.0558142
TFPT	-0.058671	0.811428	19	0.957709	Inadequate	2277	0.0558684
TNP1	-0.0650592	0.791307	19	0.957709	Inadequate	1852	0.0574054
YWHAB	-0.0632499	0.796994	19	0.957709	Inadequate	1959	0.0569535
ZMYND11	-0.0667356	0.786047	19	0.957709	Inadequate	1760	0.0578358
ZMYND8	-0.0587161	0.811286	19	0.957709	Inadequate	2274	0.0558787
ZNF592	-0.0628598	0.798221	19	0.957709	Inadequate	1984	0.0568578
KAT8	0.0572339	0.815971	19	0.958797	Inadequate	2393	0.0555451
ALKBH4	0.0565352	0.818181	19	0.959122	Inadequate	2453	0.0553909
TAF4	-0.0563612	0.818732	19	0.959122	Inadequate	2468	0.0553527
HSPA1B	-0.0552327	0.822306	19	0.960679	Inadequate	2570	0.0551085
SP140	-0.0551557	0.82255	19	0.960679	Inadequate	2577	0.055092
FOXO1	-0.0543988	0.824949	19	0.962025	Inadequate	2650	0.0549313
ACTL6A	0.0503077	0.837941	19	0.963154	Inadequate	3099	0.0541016
CHUK	-0.0498944	0.839256	19	0.963154	Inadequate	3150	0.0540214
ERCC6	-0.0497735	0.83964	19	0.963154	Inadequate	3166	0.0539981
HIRIP3	-0.0525017	0.830969	19	0.963154	Inadequate	2845	0.0545383
HMGN3	-0.0506067	0.83699	19	0.963154	Inadequate	3062	0.05416
MCRS1	-0.0526663	0.830446	19	0.963154	Inadequate	2827	0.0545718
NSD1	-0.0517824	0.833253	19	0.963154	Inadequate	2924	0.054393
PRR14	0.0510985	0.835427	19	0.963154	Inadequate	3003	0.0542568
SFMBT1	-0.0518588	0.83301	19	0.963154	Inadequate	2916	0.0544084
SMARCD2	-0.0510253	0.835659	19	0.963154	Inadequate	3012	0.0542423
TAF12	-0.0526184	0.830598	19	0.963154	Inadequate	2832	0.0545621
RBX1	-0.0492596	0.841276	19	0.963598	Inadequate	3232	0.0538997
MAPKAPK3	-0.0488345	0.842629	19	0.963718	Inadequate	3289	0.053819
SIRT2	0.0475041	0.846868	19	0.967133	Inadequate	3475	0.0535711
ACTL6B	0.0446607	0.85594	19	0.969228	Inadequate	3932	0.0530647
BRMS1L	-0.0449202	0.855111	19	0.969228	Inadequate	3887	0.0531096
METTL4	-0.0453039	0.853886	19	0.969228	Inadequate	3822	0.0531765
PCGF6	0.0452176	0.854161	19	0.969228	Inadequate	3836	0.0531614
RPUSD3	-0.0446597	0.855943	19	0.969228	Inadequate	3933	0.0530645
SIRT1	0.0445681	0.856235	19	0.969228	Inadequate	3949	0.0530488
ACIN1	-0.0268168	0.913222	19	0.970107	Inadequate	10912	0.0506069
APOBEC3G	0.0256833	0.916878	19	0.970107	Inadequate	11896	0.0504925
ARNTL	0.0430645	0.86104	19	0.970107	Inadequate	4230	0.0527943
ASF1A	0.0301663	0.90243	19	0.970107	Inadequate	8622	0.0509739
ATR	-0.0397873	0.871528	19	0.970107	Inadequate	4956	0.0522704
AURKB	0.0338108	0.890706	19	0.970107	Inadequate	6863	0.0514227
BABAM1	0.0283402	0.908312	19	0.970107	Inadequate	9770	0.0507684
BARD1	-0.0438302	0.858593	19	0.970107	Inadequate	4083	0.0529228
BAZ2B	0.0306849	0.900761	19	0.970107	Inadequate	8333	0.0510347
BRCA2	0.0330853	0.893038	19	0.970107	Inadequate	7168	0.0513293
CBX6	-0.0267054	0.913582	19	0.970107	Inadequate	11003	0.0505954
CDK2	-0.0283801	0.908183	19	0.970107	Inadequate	9742	0.0507728
CDK9	-0.0286129	0.907433	19	0.970107	Inadequate	9584	0.0507983
CELF4	0.0388429	0.874554	19	0.970107	Inadequate	5200	0.0521272
CENPC	-0.0364451	0.882245	19	0.970107	Inadequate	5907	0.0517792
CHEK1	0.0255986	0.917151	19	0.970107	Inadequate	11975	0.0504841
CRB2	0.025201	0.918434	19	0.970107	Inadequate	12356	0.0504453
CXXC1	-0.0363192	0.882649	19	0.970107	Inadequate	5948	0.0517616
DNAJC1	-0.0281325	0.908981	19	0.970107	Inadequate	9915	0.0507459
DTX3L	0.0375991	0.878542	19	0.970107	Inadequate	5549	0.0519439
EPC1	0.0272024	0.911979	19	0.970107	Inadequate	10604	0.0506469
EPC2	-0.0402795	0.869951	19	0.970107	Inadequate	4835	0.0523464
HCFC2	0.0271413	0.912176	19	0.970107	Inadequate	10652	0.0506405
HLCS	0.0411985	0.867009	19	0.970107	Inadequate	4622	0.0524908
HMGN2	-0.0343055	0.889116	19	0.970107	Inadequate	6667	0.0514876
IKZF3	-0.0432356	0.860493	19	0.970107	Inadequate	4196	0.0528228
ING1	-0.0307665	0.900498	19	0.970107	Inadequate	8289	0.0510443
KDM1B	0.0395683	0.872229	19	0.970107	Inadequate	5011	0.0522369
KDM5D	0.0403963	0.869577	19	0.970107	Inadequate	4807	0.0523645
KMT2A	-0.0262844	0.914939	19	0.970107	Inadequate	11358	0.0505525
KMT2C	-0.0408811	0.868025	19	0.970107	Inadequate	4694	0.0524406
MAZ	0.0372387	0.879698	19	0.970107	Inadequate	5657	0.0518919
MORF4L1	0.0341175	0.88972	19	0.970107	Inadequate	6740	0.0514628
NCOA2	0.0333525	0.892179	19	0.970107	Inadequate	7053	0.0513634
PHC2	0.0269594	0.912763	19	0.970107	Inadequate	10796	0.0506216
PRDM12	0.0318478	0.897018	19	0.970107	Inadequate	7736	0.0511746
PRDM8	-0.0418007	0.865082	19	0.970107	Inadequate	4489	0.0525873
PTBP1	-0.0291437	0.905723	19	0.970107	Inadequate	9238	0.0508573
RPS6KA5	0.0348896	0.887239	19	0.970107	Inadequate	6445	0.0515655
SAFB	-0.0271163	0.912257	19	0.970107	Inadequate	10672	0.0506379
SKP1	0.025154	0.918585	19	0.970107	Inadequate	12402	0.0504408
TADA1	0.0326274	0.894511	19	0.970107	Inadequate	7370	0.0512713
TAF6	0.0258212	0.916433	19	0.970107	Inadequate	11769	0.0505061
UBE2D1	0.0257443	0.916681	19	0.970107	Inadequate	11840	0.0504985
UBE2D3	-0.0279489	0.909573	19	0.970107	Inadequate	10045	0.0507261
UHRF1	0.030586	0.901079	19	0.970107	Inadequate	8387	0.051023
VDR	0.0380285	0.877165	19	0.970107	Inadequate	5425	0.0520065
WSB2	0.0290425	0.906049	19	0.970107	Inadequate	9303	0.0508459
YEATS4	0.0347655	0.887638	19	0.970107	Inadequate	6491	0.0515488
CLNS1A	-0.0241024	0.921979	19	0.971034	Inadequate	13508	0.0503412
SMARCB1	0.0244531	0.920847	19	0.971034	Inadequate	13124	0.0503739
ATF2	-0.0218547	0.929237	19	0.972047	Inadequate	16430	0.0501428
DDB2	0.0222537	0.927948	19	0.972047	Inadequate	15846	0.0501766
HDAC10	0.0218836	0.929143	19	0.972047	Inadequate	16387	0.0501452
KMT2E	0.022891	0.92589	19	0.972047	Inadequate	14976	0.0502318
RCOR1	-0.023126	0.925131	19	0.972047	Inadequate	14673	0.0502526
ACTR6	0.0202796	0.934326	19	0.973414	Inadequate	19082	0.0500153
CDK1	-0.0205509	0.933449	19	0.973414	Inadequate	18582	0.0500366
GSE1	-0.0203687	0.934038	19	0.973414	Inadequate	18916	0.0500223
CHD9	-0.0174608	0.943439	19	0.979964	Inadequate	25742	0.0498111
HNRNPL	-0.0164597	0.946678	19	0.979964	Inadequate	28968	0.0497459
MEN1	-0.0163424	0.947057	19	0.979964	Inadequate	29386	0.0497385
PCGF1	-0.0166311	0.946123	19	0.979964	Inadequate	28374	0.0497568
PPP2CA	0.0159802	0.948229	19	0.979964	Inadequate	30733	0.049716
SUPT7L	-0.017015	0.944881	19	0.979964	Inadequate	27108	0.0497816
PAXIP1	-0.0142559	0.953809	19	0.983098	Inadequate	38618	0.049616
SETD7	0.0144277	0.953253	19	0.983098	Inadequate	37704	0.0496254
CBX7	0.0133341	0.956793	19	0.98331	Inadequate	44142	0.0495672
JMJD1C	0.0104885	0.966008	19	0.98331	Inadequate	71345	0.0494371
KDM7A	0.0110931	0.96405	19	0.98331	Inadequate	63779	0.0494622
NAP1L4	-0.010259	0.966752	19	0.98331	Inadequate	74574	0.049428
NFYC	0.012222	0.960394	19	0.98331	Inadequate	52541	0.0495126
PCNA	-0.0115474	0.962579	19	0.98331	Inadequate	58860	0.0494819
PRDM5	0.010698	0.96533	19	0.98331	Inadequate	68578	0.0494456
SETD1B	0.0134951	0.956272	19	0.98331	Inadequate	43095	0.0495755
SMARCAD1	0.0114437	0.962914	19	0.98331	Inadequate	59931	0.0494773
UBE2T	0.011333	0.963273	19	0.98331	Inadequate	61108	0.0494725
CIT	0.00714439	0.976843	19	0.988029	Inadequate	153769	0.049324
MEAF6	-0.00690836	0.977607	19	0.988029	Inadequate	164456	0.0493177
PRKAG2	-0.00827117	0.973191	19	0.988029	Inadequate	114726	0.0493573
PRMT2	-0.00685178	0.977791	19	0.988029	Inadequate	167183	0.0493162
RSF1	0.00696424	0.977426	19	0.988029	Inadequate	161827	0.0493192
L3MBTL3	0.00585047	0.981036	19	0.98872	Inadequate	229308	0.0492918
USP11	-0.00620208	0.979896	19	0.98872	Inadequate	204045	0.0492999
CBX4	0.00486536	0.984229	19	0.990645	Inadequate	331569	0.0492715
EXOSC1	-0.00309613	0.989963	19	0.993944	Inadequate	818781	0.0492445
JADE3	-0.00290827	0.990572	19	0.993944	Inadequate	927973	0.0492424
KDM8	0.00266251	0.991369	19	0.993944	Inadequate	1107196	0.0492397
NPAS2	0.000416313	0.99865	19	0.99865	Inadequate	45286268	0.0492265
TOP2A	0.000715475	0.997681	19	0.99865	Inadequate	15332662	0.0492271
BRDT			19		No_correlation
DNMT3L			19		No_correlation
PRDM14			19		No_correlation

## Sheet: Table S2
Table S2. Cox regression analysis of epigenetic-related genes with overall survival in IMpower133 cohort stratified by atezolizumab treatment.
Gene	Group	HR	CI_lower	CI_upper	P_value	Comparison	N_samples	FDR	Observed_Power	Required_N	Power_Status	Significance
FOXP2	>=Median	0.400578	0.265466	0.604457	1.31122e-05	Atezo >=Median vs Placebo >=Median	135	0.0149454	0.991765	56	Adequate	***
KDM5C	<Median	0.39374	0.256678	0.603993	1.95877e-05	Atezo <Median vs Placebo <Median	136	0.0149454	0.989546	59	Adequate	***
TET3	>=Median	0.456765	0.306356	0.681021	0.00012053	Atezo >=Median vs Placebo >=Median	135	0.0345308	0.970295	72	Adequate	***
GATAD2A	>=Median	0.46921	0.318052	0.692207	0.000136591	Atezo >=Median vs Placebo >=Median	135	0.0345308	0.968157	73	Adequate	***
TRIM33	>=Median	0.471205	0.320041	0.693767	0.000137625	Atezo >=Median vs Placebo >=Median	135	0.0345308	0.968023	73	Adequate	***
PET117	<Median	0.453227	0.300893	0.682683	0.000152858	Atezo <Median vs Placebo <Median	136	0.00672575	0.966111	75	Adequate	***
GTF3C4	>=Median	0.47173	0.318889	0.697827	0.000169335	Atezo >=Median vs Placebo >=Median	135	0.0345308	0.964145	75	Adequate	***
ZNF516	>=Median	0.47185	0.317698	0.7008	0.000197972	Atezo >=Median vs Placebo >=Median	135	0.0345308	0.96094	77	Adequate	***
CREBBP	>=Median	0.463191	0.308743	0.694901	0.000200244	Atezo >=Median vs Placebo >=Median	135	0.0345308	0.960695	77	Adequate	***
PPARGC1A	<Median	0.451195	0.29631	0.687039	0.000207606	Atezo <Median vs Placebo <Median	136	0.0345308	0.959913	78	Adequate	***
WDR5	>=Median	0.479282	0.323543	0.709986	0.000244156	Atezo >=Median vs Placebo >=Median	135	0.0345308	0.95622	79	Adequate	***
MAZ	>=Median	0.479669	0.323631	0.710942	0.000252923	Atezo >=Median vs Placebo >=Median	135	0.0345308	0.955377	80	Adequate	***
YAF2	>=Median	0.477009	0.31931	0.712592	0.000300813	Atezo >=Median vs Placebo >=Median	135	0.0345308	0.951007	82	Adequate	***
BRD1	>=Median	0.477585	0.319808	0.713203	0.000304008	Atezo >=Median vs Placebo >=Median	135	0.0345308	0.950729	82	Adequate	***
INO80C	>=Median	0.481093	0.322803	0.717002	0.000325569	Atezo >=Median vs Placebo >=Median	135	0.0345308	0.948887	83	Adequate	***
MSL1	>=Median	0.475323	0.316451	0.713958	0.000339424	Atezo >=Median vs Placebo >=Median	135	0.0345308	0.947736	83	Adequate	***
RIOX2	<Median	0.473444	0.31444	0.712852	0.00034222	Atezo <Median vs Placebo <Median	136	0.00727558	0.947507	84	Adequate	***
PRMT7	>=Median	0.475517	0.315595	0.716475	0.000379377	Atezo >=Median vs Placebo >=Median	135	0.036183	0.944547	84	Adequate	***
KDM1B	>=Median	0.482275	0.321405	0.723665	0.000428272	Atezo >=Median vs Placebo >=Median	135	0.0384437	0.94087	86	Adequate	***
ZNF532	>=Median	0.490801	0.329322	0.73146	0.000472183	Atezo >=Median vs Placebo >=Median	135	0.0400306	0.93775	87	Adequate	***
NSD2	>=Median	0.489575	0.327542	0.731764	0.000496062	Atezo >=Median vs Placebo >=Median	135	0.00727558	0.936117	88	Adequate	***
PRR14	>=Median	0.489855	0.327299	0.733147	0.000522916	Atezo >=Median vs Placebo >=Median	135	0.0400916	0.934329	89	Adequate	***
MTF2	>=Median	0.514683	0.352444	0.751605	0.000586108	Atezo >=Median vs Placebo >=Median	135	0.0400916	0.930304	90	Adequate	***
DNMT3A	>=Median	0.4997	0.336412	0.742245	0.000589319	Atezo >=Median vs Placebo >=Median	135	0.0400916	0.930106	90	Adequate	***
TRIM27	>=Median	0.514507	0.350522	0.755209	0.000689318	Atezo >=Median vs Placebo >=Median	135	0.0400916	0.924198	92	Adequate	***
CTBP1	>=Median	0.492408	0.325896	0.743996	0.000767444	Atezo >=Median vs Placebo >=Median	135	0.0400916	0.919896	94	Adequate	***
EZH2	>=Median	0.510699	0.344876	0.756254	0.000794482	Atezo >=Median vs Placebo >=Median	135	0.0400916	0.918463	95	Adequate	***
TET1	>=Median	0.504662	0.338385	0.752644	0.000798342	Atezo >=Median vs Placebo >=Median	135	0.0400916	0.918261	95	Adequate	***
TAF5	>=Median	0.507478	0.340969	0.755298	0.000828241	Atezo >=Median vs Placebo >=Median	135	0.0400916	0.91671	95	Adequate	***
TAF5L	>=Median	0.507228	0.34049	0.755616	0.000844014	Atezo >=Median vs Placebo >=Median	135	0.0400916	0.915904	96	Adequate	***
BRD3	>=Median	0.507878	0.341087	0.75623	0.00085127	Atezo >=Median vs Placebo >=Median	135	0.0400916	0.915537	96	Adequate	***
EYA3	>=Median	0.521986	0.3561	0.76515	0.000862709	Atezo >=Median vs Placebo >=Median	135	0.0400916	0.91496	96	Adequate	***
KDM4B	>=Median	0.509254	0.342299	0.757641	0.000870683	Atezo >=Median vs Placebo >=Median	135	0.0400916	0.914561	96	Adequate	***
SRSF12	>=Median	0.50851	0.341363	0.757501	0.00088165	Atezo >=Median vs Placebo >=Median	135	0.0400916	0.914015	96	Adequate	***
CDK9	>=Median	0.502783	0.335153	0.754255	0.000890933	Atezo >=Median vs Placebo >=Median	135	0.0400916	0.913555	96	Adequate	***
BRWD1	>=Median	0.518632	0.352055	0.764026	0.000894844	Atezo >=Median vs Placebo >=Median	135	0.0400916	0.913362	97	Adequate	***
MBD3	>=Median	0.512993	0.345902	0.760797	0.00090152	Atezo >=Median vs Placebo >=Median	135	0.0400916	0.913034	97	Adequate	***
DOT1L	>=Median	0.511603	0.344143	0.76055	0.000923004	Atezo >=Median vs Placebo >=Median	135	0.0400916	0.911988	97	Adequate	***
PAGR1	>=Median	0.510877	0.343066	0.760772	0.00094727	Atezo >=Median vs Placebo >=Median	135	0.0400916	0.910822	97	Adequate	***
CHTOP	>=Median	0.513635	0.345438	0.763729	0.000995887	Atezo >=Median vs Placebo >=Median	135	0.0400916	0.908534	98	Adequate	***
DEK	>=Median	0.518639	0.350794	0.766794	0.000998349	Atezo >=Median vs Placebo >=Median	135	0.0400916	0.90842	98	Adequate	***
METTL4	>=Median	0.518891	0.350368	0.768472	0.00105918	Atezo >=Median vs Placebo >=Median	135	0.0414439	0.905646	99	Adequate	**
PRKCB	>=Median	0.509906	0.339402	0.766067	0.00118226	Atezo >=Median vs Placebo >=Median	135	0.0429358	0.900293	101	Adequate	**
MSL2	>=Median	0.524333	0.354802	0.77487	0.00119566	Atezo >=Median vs Placebo >=Median	135	0.0429358	0.899729	101	Adequate	**
TRIM24	>=Median	0.50935	0.338593	0.76622	0.00120325	Atezo >=Median vs Placebo >=Median	135	0.0429358	0.899411	102	Adequate	**
SETMAR	>=Median	0.526871	0.357417	0.776663	0.00120985	Atezo >=Median vs Placebo >=Median	135	0.0429358	0.899136	102	Adequate	**
TET2	>=Median	0.51782	0.346208	0.774498	0.00135513	Atezo >=Median vs Placebo >=Median	135	0.0469984	0.893275	104	Adequate	**
USP49	>=Median	0.531816	0.360776	0.783944	0.00142543	Atezo >=Median vs Placebo >=Median	135	0.0473204	0.890566	105	Adequate	**
WAC	>=Median	0.519769	0.347664	0.77707	0.00142644	Atezo >=Median vs Placebo >=Median	135	0.0473204	0.890528	105	Adequate	**
ADNP	>=Median	0.535086	0.363927	0.786742	0.00147519	Atezo >=Median vs Placebo >=Median	135	0.0478964	0.888695	105	Adequate	**
E2F6	>=Median	0.525752	0.353393	0.782176	0.00151349	Atezo >=Median vs Placebo >=Median	135	0.0481162	0.887278	106	Adequate	**
PCGF3	>=Median	0.526259	0.352602	0.785443	0.00167808	Atezo >=Median vs Placebo >=Median	135	0.0487803	0.881412	108	Adequate	**
EXOSC7	<Median	0.536632	0.363953	0.791239	0.00167849	Atezo <Median vs Placebo <Median	136	0.0487803	0.881398	109	Adequate	**
ELP2	>=Median	0.534573	0.361507	0.790492	0.00170174	Atezo >=Median vs Placebo >=Median	135	0.0487803	0.880597	108	Adequate	**
KAT8	>=Median	0.529928	0.3563	0.788165	0.00171685	Atezo >=Median vs Placebo >=Median	135	0.0487803	0.880079	108	Adequate	**
TLK2	>=Median	0.525976	0.351765	0.786465	0.00174661	Atezo >=Median vs Placebo >=Median	135	0.0487803	0.879068	109	Adequate	**
CDC73	>=Median	0.52442	0.349895	0.785998	0.00177036	Atezo >=Median vs Placebo >=Median	135	0.0487803	0.878267	109	Adequate	**
MTA3	>=Median	0.528953	0.354774	0.788647	0.0017776	Atezo >=Median vs Placebo >=Median	135	0.0487803	0.878025	109	Adequate	**
PAF1	<Median	0.539147	0.365324	0.795675	0.0018647	Atezo <Median vs Placebo <Median	136	0.0487803	0.875148	111	Adequate	**
RCOR1	>=Median	0.539219	0.365262	0.796025	0.00188445	Atezo >=Median vs Placebo >=Median	135	0.0487803	0.874507	110	Adequate	**
SET	>=Median	0.542567	0.368852	0.798095	0.00190048	Atezo >=Median vs Placebo >=Median	135	0.0487803	0.873989	110	Adequate	**
SRSF3	>=Median	0.536097	0.361671	0.794644	0.00190511	Atezo >=Median vs Placebo >=Median	135	0.0487803	0.87384	110	Adequate	**
ARID1A	>=Median	0.543169	0.368942	0.799673	0.0019829	Atezo >=Median vs Placebo >=Median	135	0.0487803	0.871367	111	Adequate	**
DZIP3	>=Median	0.535178	0.360079	0.795423	0.00198811	Atezo >=Median vs Placebo >=Median	135	0.0487803	0.871203	111	Adequate	**
KMT2A	>=Median	0.539231	0.364409	0.797923	0.00200803	Atezo >=Median vs Placebo >=Median	135	0.0487803	0.87058	112	Adequate	**
RNPS1	>=Median	0.541201	0.36637	0.799459	0.0020399	Atezo >=Median vs Placebo >=Median	135	0.0487803	0.86959	112	Adequate	**
MEAF6	>=Median	0.546067	0.371734	0.802159	0.00204583	Atezo >=Median vs Placebo >=Median	135	0.0487803	0.869407	112	Adequate	**
HDAC4	>=Median	0.5482	0.372426	0.806933	0.00230754	Atezo >=Median vs Placebo >=Median	135	0.0536989	0.861612	115	Adequate	**
BABAM1	<Median	0.534707	0.357051	0.800761	0.00237893	Atezo <Median vs Placebo <Median	136	0.0536989	0.859578	116	Adequate	**
RBBP5	>=Median	0.537202	0.359503	0.802738	0.00242796	Atezo >=Median vs Placebo >=Median	135	0.0536989	0.858201	116	Adequate	**
GFI1B	>=Median	0.544649	0.367407	0.807397	0.0024855	Atezo >=Median vs Placebo >=Median	135	0.0536989	0.856606	116	Adequate	**
ZGPAT	>=Median	0.534957	0.356625	0.802464	0.00249744	Atezo >=Median vs Placebo >=Median	135	0.0536989	0.856278	116	Adequate	**
MSH6	>=Median	0.560307	0.384374	0.816767	0.00259035	Atezo >=Median vs Placebo >=Median	135	0.0536989	0.853755	117	Adequate	**
SATB2	<Median	0.540502	0.361466	0.808216	0.00272438	Atezo <Median vs Placebo <Median	136	0.0536989	0.850209	119	Adequate	**
ARID1B	>=Median	0.546074	0.367333	0.811787	0.00278303	Atezo >=Median vs Placebo >=Median	135	0.0536989	0.84869	119	Adequate	**
RBM17	>=Median	0.544805	0.365871	0.811248	0.00279248	Atezo >=Median vs Placebo >=Median	135	0.0536989	0.848447	119	Adequate	**
CHD1L	<Median	0.542817	0.363638	0.810284	0.00279727	Atezo <Median vs Placebo <Median	136	0.0536989	0.848324	120	Adequate	**
CENPC	>=Median	0.545353	0.366428	0.811646	0.00280234	Atezo >=Median vs Placebo >=Median	135	0.0536989	0.848194	119	Adequate	**
PAXIP1	>=Median	0.556904	0.379357	0.817547	0.00280449	Atezo >=Median vs Placebo >=Median	135	0.0536989	0.848139	119	Adequate	**
MBD5	>=Median	0.556504	0.378654	0.817886	0.00285206	Atezo >=Median vs Placebo >=Median	135	0.0536989	0.846927	120	Adequate	**
GATAD2B	>=Median	0.553712	0.375187	0.817184	0.00291457	Atezo >=Median vs Placebo >=Median	135	0.0536989	0.845352	120	Adequate	**
PQBP1	<Median	0.54389	0.364119	0.812418	0.00293319	Atezo <Median vs Placebo <Median	136	0.0536989	0.844887	121	Adequate	**
APOBEC2	<Median	0.578806	0.403693	0.829877	0.00293624	Atezo <Median vs Placebo <Median	167	0.0536989	0.844811	149	Adequate	**
MBD1	>=Median	0.551674	0.372643	0.816717	0.00296451	Atezo >=Median vs Placebo >=Median	135	0.0536989	0.844108	121	Adequate	**
EID2B	>=Median	0.540638	0.360349	0.811128	0.00296534	Atezo >=Median vs Placebo >=Median	135	0.0536989	0.844088	121	Adequate	**
ING3	>=Median	0.54855	0.369112	0.815217	0.00297142	Atezo >=Median vs Placebo >=Median	135	0.0536989	0.843937	121	Adequate	**
CDK5	<Median	0.546286	0.366577	0.814095	0.00297352	Atezo <Median vs Placebo <Median	136	0.0536989	0.843885	121	Adequate	**
SUV39H2	>=Median	0.551848	0.372704	0.8171	0.00299109	Atezo >=Median vs Placebo >=Median	135	0.0536989	0.843451	121	Adequate	**
ASXL2	>=Median	0.555543	0.375696	0.821483	0.00322685	Atezo >=Median vs Placebo >=Median	135	0.0542087	0.837774	123	Adequate	**
SS18L1	>=Median	0.555938	0.376075	0.821822	0.00324059	Atezo >=Median vs Placebo >=Median	135	0.0542087	0.837451	123	Adequate	**
CELF1	>=Median	0.558353	0.378765	0.823091	0.00324806	Atezo >=Median vs Placebo >=Median	135	0.0542087	0.837276	123	Adequate	**
RBM15	>=Median	0.570275	0.391435	0.830825	0.00344139	Atezo >=Median vs Placebo >=Median	135	0.0542087	0.832822	124	Adequate	**
CHD7	>=Median	0.548217	0.366391	0.820278	0.00346077	Atezo >=Median vs Placebo >=Median	135	0.0542087	0.832385	124	Adequate	**
TADA1	>=Median	0.541589	0.358958	0.817141	0.00347484	Atezo >=Median vs Placebo >=Median	135	0.0542087	0.832067	125	Adequate	**
SMYD1	<Median	0.611079	0.439104	0.850408	0.00348981	Atezo <Median vs Placebo <Median	191	0.0542087	0.831731	176	Adequate	**
MUM1	>=Median	0.559052	0.378321	0.826122	0.0035152	Atezo >=Median vs Placebo >=Median	135	0.0542087	0.831162	125	Adequate	**
SAP130	>=Median	0.559847	0.378959	0.827079	0.00357388	Atezo >=Median vs Placebo >=Median	135	0.0542087	0.829858	125	Adequate	**
PSIP1	>=Median	0.56515	0.384874	0.829867	0.00359829	Atezo >=Median vs Placebo >=Median	135	0.0542087	0.829319	126	Adequate	**
TLE2	>=Median	0.561934	0.381006	0.828778	0.00364616	Atezo >=Median vs Placebo >=Median	135	0.0542087	0.828269	126	Adequate	**
PHF2	>=Median	0.55563	0.373865	0.825765	0.00364902	Atezo >=Median vs Placebo >=Median	135	0.0542087	0.828206	126	Adequate	**
NPM1	<Median	0.557785	0.376117	0.827202	0.00369034	Atezo <Median vs Placebo <Median	136	0.0542087	0.827307	127	Adequate	**
THRAP3	>=Median	0.567083	0.38665	0.831717	0.00369668	Atezo >=Median vs Placebo >=Median	135	0.0542087	0.82717	126	Adequate	**
NSL1	>=Median	0.554533	0.372355	0.825843	0.00371239	Atezo >=Median vs Placebo >=Median	135	0.0542087	0.82683	126	Adequate	**
ERBB4	>=Median	0.561104	0.379757	0.82905	0.00371707	Atezo >=Median vs Placebo >=Median	135	0.0542087	0.826729	126	Adequate	**
TSSK6	>=Median	0.556549	0.374405	0.827305	0.00376401	Atezo >=Median vs Placebo >=Median	135	0.0542087	0.825719	127	Adequate	**
PKM	<Median	0.560652	0.378958	0.82946	0.00378407	Atezo <Median vs Placebo <Median	136	0.0542087	0.82529	128	Adequate	**
APOBEC3H	>=Median	0.556987	0.374706	0.827941	0.0038093	Atezo >=Median vs Placebo >=Median	135	0.0542087	0.824752	127	Adequate	**
RBBP7	<Median	0.555872	0.373301	0.827733	0.00384436	Atezo <Median vs Placebo <Median	136	0.0542087	0.824009	128	Adequate	**
SUPT7L	>=Median	0.559459	0.377189	0.829808	0.00388327	Atezo >=Median vs Placebo >=Median	135	0.0542087	0.823188	128	Adequate	**
MYSM1	>=Median	0.567674	0.38651	0.833752	0.0038888	Atezo >=Median vs Placebo >=Median	135	0.0542087	0.823072	128	Adequate	**
KHDRBS1	>=Median	0.567246	0.385597	0.834468	0.00399171	Atezo >=Median vs Placebo >=Median	135	0.0542087	0.820928	128	Adequate	**
BRDT	<Median	0.639202	0.471208	0.867089	0.00401918	Atezo <Median vs Placebo <Median	212	0.0542087	0.820362	202	Adequate	**
SENP1	>=Median	0.568139	0.386455	0.835238	0.0040317	Atezo >=Median vs Placebo >=Median	135	0.0542087	0.820104	129	Adequate	**
MYO1C	<Median	0.561055	0.378202	0.832314	0.00407739	Atezo <Median vs Placebo <Median	136	0.0542087	0.819169	130	Adequate	**
TAF1L	>=Median	0.563634	0.380854	0.834135	0.00414684	Atezo >=Median vs Placebo >=Median	135	0.0542087	0.81776	129	Adequate	**
LAS1L	<Median	0.552135	0.367607	0.82929	0.00421147	Atezo <Median vs Placebo <Median	136	0.0542087	0.816462	131	Adequate	**
BAZ2A	<Median	0.566831	0.384065	0.836569	0.0042567	Atezo <Median vs Placebo <Median	136	0.0542087	0.815561	131	Adequate	**
ZCWPW1	>=Median	0.564735	0.381662	0.835625	0.00426011	Atezo >=Median vs Placebo >=Median	135	0.0542087	0.815493	130	Adequate	**
SETD6	>=Median	0.559117	0.375225	0.83313	0.00427477	Atezo >=Median vs Placebo >=Median	135	0.0542087	0.815202	130	Adequate	**
PHIP	>=Median	0.577627	0.39629	0.841941	0.00430484	Atezo >=Median vs Placebo >=Median	135	0.0542087	0.814608	130	Adequate	**
ING2	>=Median	0.562788	0.379212	0.835233	0.00432044	Atezo >=Median vs Placebo >=Median	135	0.0542087	0.814301	131	Adequate	**
UHRF1	>=Median	0.564236	0.380848	0.835932	0.00432352	Atezo >=Median vs Placebo >=Median	135	0.0542087	0.81424	131	Adequate	**
CBX5	>=Median	0.567663	0.384745	0.837545	0.00432665	Atezo >=Median vs Placebo >=Median	135	0.0542087	0.814179	131	Adequate	**
SRSF1	>=Median	0.569356	0.386541	0.838634	0.00436363	Atezo >=Median vs Placebo >=Median	135	0.0542087	0.813454	131	Adequate	**
RCOR3	>=Median	0.566977	0.383737	0.837718	0.00438529	Atezo >=Median vs Placebo >=Median	135	0.0542087	0.813031	131	Adequate	**
ABRAXAS1	>=Median	0.566921	0.383429	0.838223	0.00444927	Atezo >=Median vs Placebo >=Median	135	0.0322769	0.811789	131	Adequate	**
CUL5	<Median	0.559999	0.375375	0.835426	0.00449699	Atezo <Median vs Placebo <Median	136	0.0542087	0.81087	133	Adequate	**
PHC2	>=Median	0.570557	0.387366	0.840381	0.00450948	Atezo >=Median vs Placebo >=Median	135	0.0542087	0.810631	132	Adequate	**
EPC1	>=Median	0.566615	0.382759	0.838787	0.00453509	Atezo >=Median vs Placebo >=Median	135	0.0542087	0.810141	132	Adequate	**
UBN1	>=Median	0.581011	0.399329	0.845353	0.00453873	Atezo >=Median vs Placebo >=Median	135	0.0542087	0.810072	132	Adequate	**
PHF12	>=Median	0.548633	0.362388	0.830597	0.0045515	Atezo >=Median vs Placebo >=Median	135	0.0542087	0.809828	132	Adequate	**
PRDM13	>=Median	0.564912	0.380673	0.838317	0.00457323	Atezo >=Median vs Placebo >=Median	135	0.0542087	0.809415	132	Adequate	**
LBR	>=Median	0.567082	0.382986	0.839671	0.00461792	Atezo >=Median vs Placebo >=Median	135	0.0542087	0.808569	133	Adequate	**
APOBEC3F	>=Median	0.565081	0.380702	0.838759	0.00461804	Atezo >=Median vs Placebo >=Median	135	0.0542087	0.808567	133	Adequate	**
SMARCA2	<Median	0.567639	0.383408	0.840394	0.0046764	Atezo <Median vs Placebo <Median	136	0.0544746	0.80747	134	Adequate	**
HNRNPU	>=Median	0.569571	0.385189	0.842213	0.00479598	Atezo >=Median vs Placebo >=Median	135	0.0547948	0.805248	134	Adequate	**
UBE2T	>=Median	0.568968	0.384409	0.842135	0.00482089	Atezo >=Median vs Placebo >=Median	135	0.0547948	0.80479	134	Adequate	**
HELLS	>=Median	0.569585	0.385035	0.84259	0.00484361	Atezo >=Median vs Placebo >=Median	135	0.0547948	0.804373	134	Adequate	**
KEAP1	<Median	0.562654	0.37711	0.839488	0.00484751	Atezo <Median vs Placebo <Median	136	0.0547948	0.804302	135	Adequate	**
PPP4R3A	>=Median	0.573668	0.389612	0.844673	0.00487614	Atezo >=Median vs Placebo >=Median	135	0.0322769	0.803779	134	Adequate	**
FBRS	>=Median	0.562471	0.37662	0.840033	0.00492739	Atezo >=Median vs Placebo >=Median	135	0.0552882	0.802847	135	Adequate	**
KMT5A	>=Median	0.579625	0.396057	0.848275	0.00500291	Atezo >=Median vs Placebo >=Median	135	0.0322769	0.801485	135	Adequate	**
EXOSC3	>=Median	0.575864	0.391512	0.847023	0.00505825	Atezo >=Median vs Placebo >=Median	135	0.0557286	0.800495	135	Adequate	**
SMYD2	>=Median	0.575297	0.390612	0.847302	0.00512969	Atezo >=Median vs Placebo >=Median	135	0.0557286	0.799228	136	Inadequate	**
KMT5C	>=Median	0.578129	0.39387	0.848588	0.00513497	Atezo >=Median vs Placebo >=Median	135	0.0322769	0.799134	136	Inadequate	**
FBRSL1	>=Median	0.569451	0.383829	0.844841	0.00514696	Atezo >=Median vs Placebo >=Median	135	0.0557286	0.798923	136	Inadequate	**
UHRF2	>=Median	0.579704	0.395399	0.849918	0.00522299	Atezo >=Median vs Placebo >=Median	135	0.0557286	0.797589	136	Inadequate	**
CELF4	>=Median	0.564817	0.378273	0.843353	0.00522347	Atezo >=Median vs Placebo >=Median	135	0.0557286	0.797581	136	Inadequate	**
ATF7IP	>=Median	0.575515	0.390343	0.848529	0.00528452	Atezo >=Median vs Placebo >=Median	135	0.0557286	0.796518	137	Inadequate	**
NEK6	>=Median	0.571985	0.386118	0.847324	0.00533192	Atezo >=Median vs Placebo >=Median	135	0.0557286	0.795699	137	Inadequate	**
KAT2B	<Median	0.567026	0.380423	0.845161	0.00533499	Atezo <Median vs Placebo <Median	136	0.0557286	0.795646	138	Inadequate	**
KAT6B	>=Median	0.57641	0.391189	0.849331	0.00534148	Atezo >=Median vs Placebo >=Median	135	0.0557286	0.795534	137	Inadequate	**
APOBEC1	<Median	0.646898	0.47605	0.879061	0.0053727	Atezo <Median vs Placebo <Median	226	0.0557286	0.794998	229	Inadequate	**
ZMYM2	>=Median	0.575475	0.389878	0.849422	0.00541128	Atezo >=Median vs Placebo >=Median	135	0.0557286	0.794337	137	Inadequate	**
EHMT1	>=Median	0.574665	0.38887	0.849228	0.00543354	Atezo >=Median vs Placebo >=Median	135	0.0557286	0.793958	138	Inadequate	**
CHD2	>=Median	0.581904	0.397065	0.852789	0.0054936	Atezo >=Median vs Placebo >=Median	135	0.0557286	0.792938	138	Inadequate	**
WTAP	>=Median	0.585646	0.401383	0.854499	0.00550828	Atezo >=Median vs Placebo >=Median	135	0.0557286	0.792691	138	Inadequate	**
DPF3	<Median	0.561454	0.373477	0.844044	0.00551831	Atezo <Median vs Placebo <Median	136	0.0557286	0.792521	139	Inadequate	**
RAD54L	>=Median	0.579155	0.393548	0.8523	0.00559391	Atezo >=Median vs Placebo >=Median	135	0.0557286	0.791252	139	Inadequate	**
USP12	<Median	0.566075	0.378276	0.84711	0.00566235	Atezo <Median vs Placebo <Median	136	0.0557286	0.790112	140	Inadequate	**
SRCAP	>=Median	0.574033	0.387363	0.850659	0.00567584	Atezo >=Median vs Placebo >=Median	135	0.0557286	0.789888	139	Inadequate	**
MLLT1	>=Median	0.577515	0.391371	0.852193	0.00568073	Atezo >=Median vs Placebo >=Median	135	0.0557286	0.789807	139	Inadequate	**
CHAF1B	>=Median	0.587036	0.402408	0.856372	0.00569702	Atezo >=Median vs Placebo >=Median	135	0.0557286	0.789538	139	Inadequate	**
ARID2	>=Median	0.58254	0.39661	0.855632	0.00587197	Atezo >=Median vs Placebo >=Median	135	0.0566702	0.786675	140	Inadequate	**
RBM25	>=Median	0.575943	0.388938	0.852863	0.0058776	Atezo >=Median vs Placebo >=Median	135	0.0566702	0.786584	140	Inadequate	**
IKZF3	<Median	0.580859	0.394553	0.855138	0.0059047	Atezo <Median vs Placebo <Median	136	0.0566702	0.786145	141	Inadequate	**
RMI1	>=Median	0.576689	0.389524	0.853788	0.00596771	Atezo >=Median vs Placebo >=Median	135	0.056917	0.785131	141	Inadequate	**
RBM8A	>=Median	0.577437	0.389907	0.855162	0.00612728	Atezo >=Median vs Placebo >=Median	135	0.0578568	0.782593	142	Inadequate	**
UBR7	>=Median	0.581166	0.394076	0.857079	0.00618071	Atezo >=Median vs Placebo >=Median	135	0.0578568	0.781753	142	Inadequate	**
CDK7	<Median	0.579628	0.391924	0.85723	0.00630401	Atezo <Median vs Placebo <Median	136	0.0578568	0.779832	144	Inadequate	**
SCMH1	>=Median	0.583707	0.396574	0.859142	0.00633751	Atezo >=Median vs Placebo >=Median	135	0.0578568	0.779314	143	Inadequate	**
VIRMA	<Median	0.573366	0.384537	0.854922	0.0063528	Atezo <Median vs Placebo <Median	136	0.0578568	0.779078	144	Inadequate	**
YTHDC1	>=Median	0.581558	0.393988	0.858426	0.00636546	Atezo >=Median vs Placebo >=Median	135	0.0578568	0.778883	143	Inadequate	**
UBE2N	>=Median	0.575957	0.387396	0.856299	0.0063979	Atezo >=Median vs Placebo >=Median	135	0.0578568	0.778385	143	Inadequate	**
MPND	>=Median	0.583289	0.39586	0.859461	0.00641553	Atezo >=Median vs Placebo >=Median	135	0.0578568	0.778115	143	Inadequate	**
ACTR8	<Median	0.570319	0.380707	0.854367	0.00646458	Atezo <Median vs Placebo <Median	136	0.0578568	0.777366	144	Inadequate	**
UBE2E1	<Median	0.568941	0.37908	0.853892	0.00648061	Atezo <Median vs Placebo <Median	136	0.0578568	0.777122	145	Inadequate	**
SFPQ	>=Median	0.58739	0.400461	0.861575	0.0064833	Atezo >=Median vs Placebo >=Median	135	0.0578568	0.777081	143	Inadequate	**
ELP3	>=Median	0.57214	0.38259	0.855599	0.00653747	Atezo >=Median vs Placebo >=Median	135	0.058001	0.77626	144	Inadequate	**
PPP4R3B	>=Median	0.588101	0.400973	0.86256	0.00659628	Atezo >=Median vs Placebo >=Median	135	0.0362795	0.775373	144	Inadequate	**
DPF2	<Median	0.580692	0.391893	0.860448	0.00674649	Atezo <Median vs Placebo <Median	136	0.0591721	0.77313	146	Inadequate	**
PCGF5	>=Median	0.578885	0.389792	0.85971	0.00674701	Atezo >=Median vs Placebo >=Median	135	0.0591721	0.773123	145	Inadequate	**
MBTD1	>=Median	0.573917	0.383922	0.857935	0.0067905	Atezo >=Median vs Placebo >=Median	135	0.0592131	0.77248	145	Inadequate	**
CDC6	>=Median	0.584216	0.395668	0.862612	0.00686603	Atezo >=Median vs Placebo >=Median	135	0.0594709	0.771369	145	Inadequate	**
PHF21A	>=Median	0.579143	0.38959	0.860921	0.00692775	Atezo >=Median vs Placebo >=Median	135	0.0594709	0.770468	146	Inadequate	**
METTL3	<Median	0.578174	0.388295	0.860905	0.00699021	Atezo <Median vs Placebo <Median	136	0.0594709	0.769561	147	Inadequate	**
MBNL1	<Median	0.573755	0.38313	0.859225	0.00701029	Atezo <Median vs Placebo <Median	136	0.0594709	0.76927	147	Inadequate	**
HMGN2	>=Median	0.588373	0.400107	0.865228	0.00702374	Atezo >=Median vs Placebo >=Median	135	0.0594709	0.769076	146	Inadequate	**
SETD1A	>=Median	0.586798	0.398052	0.865044	0.0071001	Atezo >=Median vs Placebo >=Median	135	0.0594709	0.767978	147	Inadequate	**
ATXN7	<Median	0.585875	0.39678	0.865087	0.00717084	Atezo <Median vs Placebo <Median	136	0.0594709	0.766967	148	Inadequate	**
GTF2I	>=Median	0.588229	0.399436	0.866254	0.00720982	Atezo >=Median vs Placebo >=Median	135	0.0594709	0.766413	147	Inadequate	**
ING5	>=Median	0.585984	0.396717	0.865549	0.00724256	Atezo >=Median vs Placebo >=Median	135	0.0594709	0.765949	147	Inadequate	**
SMARCAD1	>=Median	0.585061	0.395599	0.86526	0.00725641	Atezo >=Median vs Placebo >=Median	135	0.0594709	0.765753	147	Inadequate	**
KDM4C	<Median	0.573185	0.381789	0.860529	0.00726419	Atezo <Median vs Placebo <Median	136	0.0594709	0.765644	149	Inadequate	**
PHF13	>=Median	0.591654	0.403215	0.86816	0.00730511	Atezo >=Median vs Placebo >=Median	135	0.0594709	0.765067	148	Inadequate	**
RNF168	>=Median	0.582544	0.392474	0.864664	0.00732669	Atezo >=Median vs Placebo >=Median	135	0.0594709	0.764763	148	Inadequate	**
USP22	>=Median	0.574673	0.382917	0.862457	0.00748822	Atezo >=Median vs Placebo >=Median	135	0.0600113	0.762512	149	Inadequate	**
HSPA1B	>=Median	0.574617	0.382792	0.86257	0.00751125	Atezo >=Median vs Placebo >=Median	135	0.0600113	0.762193	149	Inadequate	**
HSPA1B	>=Median	0.574617	0.382792	0.86257	0.00751125	Atezo >=Median vs Placebo >=Median	135	0.0600113	0.762193	149	Inadequate	**
CHEK1	>=Median	0.591867	0.402299	0.870761	0.00775657	Atezo >=Median vs Placebo >=Median	135	0.0616486	0.75884	150	Inadequate	**
ZC3H13	<Median	0.579025	0.387005	0.86632	0.00785995	Atezo <Median vs Placebo <Median	136	0.0619975	0.757448	152	Inadequate	**
PRMT2	>=Median	0.595264	0.405944	0.872877	0.00790483	Atezo >=Median vs Placebo >=Median	135	0.0619975	0.756848	151	Inadequate	**
CDK2	>=Median	0.590536	0.400313	0.87115	0.00792235	Atezo >=Median vs Placebo >=Median	135	0.0619975	0.756614	151	Inadequate	**
KANSL3	>=Median	0.591509	0.401122	0.87226	0.00805863	Atezo >=Median vs Placebo >=Median	135	0.062101	0.754807	151	Inadequate	**
SAP30	>=Median	0.595211	0.405392	0.87391	0.0081024	Atezo >=Median vs Placebo >=Median	135	0.062101	0.754231	152	Inadequate	**
HUWE1	<Median	0.584082	0.392287	0.86965	0.00810507	Atezo <Median vs Placebo <Median	136	0.062101	0.754196	153	Inadequate	**
CBLL1	>=Median	0.595117	0.405271	0.873896	0.00810667	Atezo >=Median vs Placebo >=Median	135	0.062101	0.754175	152	Inadequate	**
SMARCE1	>=Median	0.587138	0.395782	0.871013	0.00813906	Atezo >=Median vs Placebo >=Median	135	0.062101	0.75375	152	Inadequate	**
JADE3	>=Median	0.593663	0.403342	0.87379	0.0081913	Atezo >=Median vs Placebo >=Median	135	0.0621052	0.753067	152	Inadequate	**
PUF60	<Median	0.584101	0.392024	0.870287	0.008221	Atezo <Median vs Placebo <Median	136	0.0621052	0.75268	153	Inadequate	**
NAA60	>=Median	0.596657	0.406634	0.87548	0.00829721	Atezo >=Median vs Placebo >=Median	135	0.062224	0.751691	153	Inadequate	**
INO80B	>=Median	0.58437	0.392103	0.870914	0.00831828	Atezo >=Median vs Placebo >=Median	135	0.062224	0.751419	153	Inadequate	**
MLLT6	>=Median	0.591632	0.40032	0.874371	0.0084491	Atezo >=Median vs Placebo >=Median	135	0.0624482	0.749739	153	Inadequate	**
PCGF6	>=Median	0.594396	0.40354	0.875518	0.00846927	Atezo >=Median vs Placebo >=Median	135	0.0624482	0.749481	153	Inadequate	**
CTR9	<Median	0.575984	0.381868	0.868774	0.0085187	Atezo <Median vs Placebo <Median	136	0.0624482	0.748852	155	Inadequate	**
PRMT6	>=Median	0.585648	0.393091	0.872527	0.00852993	Atezo >=Median vs Placebo >=Median	135	0.0624482	0.748709	154	Inadequate	**
PCGF2	>=Median	0.578652	0.38484	0.87007	0.00856929	Atezo >=Median vs Placebo >=Median	135	0.0624482	0.74821	154	Inadequate	**
HMGN1	>=Median	0.597094	0.406378	0.877316	0.00862291	Atezo >=Median vs Placebo >=Median	135	0.0624482	0.747532	154	Inadequate	**
RRP8	>=Median	0.593427	0.4019	0.876228	0.00867821	Atezo >=Median vs Placebo >=Median	135	0.0624482	0.746837	154	Inadequate	**
FOXP1	<Median	0.588234	0.395659	0.874538	0.00872815	Atezo <Median vs Placebo <Median	136	0.0624482	0.746211	156	Inadequate	**
JDP2	<Median	0.592665	0.400765	0.876453	0.00877821	Atezo <Median vs Placebo <Median	136	0.0624482	0.745586	156	Inadequate	**
ZBTB33	>=Median	0.597291	0.406209	0.878259	0.00879545	Atezo >=Median vs Placebo >=Median	135	0.0624482	0.745372	155	Inadequate	**
RBM5	<Median	0.584303	0.390821	0.87357	0.00882661	Atezo <Median vs Placebo <Median	136	0.0624482	0.744984	156	Inadequate	**
NCOA3	<Median	0.588448	0.395653	0.87519	0.00883932	Atezo <Median vs Placebo <Median	136	0.0624482	0.744827	156	Inadequate	**
ZNF711	>=Median	0.594279	0.402258	0.877963	0.008959	Atezo >=Median vs Placebo >=Median	135	0.0624654	0.743349	156	Inadequate	**
EPC2	>=Median	0.595916	0.404166	0.878639	0.00897339	Atezo >=Median vs Placebo >=Median	135	0.0624654	0.743173	156	Inadequate	**
VPS72	<Median	0.583186	0.388956	0.874407	0.00907032	Atezo <Median vs Placebo <Median	136	0.0624654	0.741987	157	Inadequate	**
KMT2E	>=Median	0.58838	0.394843	0.876781	0.00915804	Atezo >=Median vs Placebo >=Median	135	0.0624654	0.740922	157	Inadequate	**
SIRT6	>=Median	0.600435	0.409079	0.881302	0.00917903	Atezo >=Median vs Placebo >=Median	135	0.0624654	0.740668	157	Inadequate	**
PRDM2	>=Median	0.594608	0.402119	0.879238	0.00919171	Atezo >=Median vs Placebo >=Median	135	0.0624654	0.740514	157	Inadequate	**
KDM2A	<Median	0.596918	0.404577	0.880699	0.00931818	Atezo <Median vs Placebo <Median	136	0.0624654	0.738994	158	Inadequate	**
CSNK2A1	>=Median	0.592696	0.399537	0.879238	0.00933379	Atezo >=Median vs Placebo >=Median	135	0.0624654	0.738807	157	Inadequate	**
PARG	>=Median	0.592554	0.399356	0.879215	0.00933982	Atezo >=Median vs Placebo >=Median	135	0.0624654	0.738735	157	Inadequate	**
RLIM	>=Median	0.597016	0.404495	0.881167	0.00940762	Atezo >=Median vs Placebo >=Median	135	0.0624654	0.737927	158	Inadequate	**
LRWD1	>=Median	0.594306	0.401273	0.880199	0.00941064	Atezo >=Median vs Placebo >=Median	135	0.0624654	0.737891	158	Inadequate	**
PHF10	>=Median	0.595717	0.402942	0.880718	0.00941211	Atezo >=Median vs Placebo >=Median	135	0.0624654	0.737873	158	Inadequate	**
ZNHIT1	<Median	0.588352	0.394184	0.878164	0.00943808	Atezo <Median vs Placebo <Median	136	0.0624654	0.737565	159	Inadequate	**
HJURP	>=Median	0.598761	0.406087	0.882852	0.00962875	Atezo >=Median vs Placebo >=Median	135	0.0624654	0.735318	159	Inadequate	**
MAX	<Median	0.592606	0.398774	0.880654	0.00963184	Atezo <Median vs Placebo <Median	136	0.0624654	0.735281	160	Inadequate	**
AEBP2	>=Median	0.598987	0.406348	0.882949	0.00963223	Atezo >=Median vs Placebo >=Median	135	0.0624654	0.735277	159	Inadequate	**
DND1	>=Median	0.584181	0.388842	0.877651	0.00964293	Atezo >=Median vs Placebo >=Median	135	0.0624654	0.735152	159	Inadequate	**
DTX3L	<Median	0.592655	0.39876	0.88083	0.00966474	Atezo <Median vs Placebo <Median	136	0.0624654	0.734897	160	Inadequate	**
FOXO1	<Median	0.591496	0.397321	0.880566	0.00969678	Atezo <Median vs Placebo <Median	136	0.0624654	0.734523	160	Inadequate	**
ALKBH1	>=Median	0.601931	0.409714	0.884325	0.00970138	Atezo >=Median vs Placebo >=Median	135	0.0624654	0.734469	159	Inadequate	**
ALKBH1	>=Median	0.601931	0.409714	0.884325	0.00970138	Atezo >=Median vs Placebo >=Median	135	0.0624654	0.734469	159	Inadequate	**
PHC1	>=Median	0.58836	0.393335	0.880081	0.00983078	Atezo >=Median vs Placebo >=Median	135	0.062698	0.732969	159	Inadequate	**
USP11	<Median	0.592606	0.39829	0.881722	0.00985512	Atezo <Median vs Placebo <Median	136	0.062698	0.732688	161	Inadequate	**
CELF6	<Median	0.598665	0.405439	0.883981	0.00987608	Atezo <Median vs Placebo <Median	136	0.062698	0.732447	161	Inadequate	**
BAZ2B	>=Median	0.606066	0.414245	0.886713	0.00990185	Atezo >=Median vs Placebo >=Median	135	0.062698	0.732151	160	Inadequate	**
PRMT5	<Median	0.600402	0.407151	0.885378	0.010045	Atezo <Median vs Placebo <Median	136	0.0633417	0.730514	162	Inadequate	*
CLOCK	>=Median	0.60715	0.41511	0.888033	0.0101096	Atezo >=Median vs Placebo >=Median	135	0.0634864	0.729781	161	Inadequate	*
SLU7	<Median	0.608025	0.41588	0.888946	0.0102458	Atezo <Median vs Placebo <Median	136	0.0640782	0.728245	162	Inadequate	*
PBRM1	>=Median	0.601931	0.407826	0.888422	0.0106008	Atezo >=Median vs Placebo >=Median	135	0.0660276	0.724307	163	Inadequate	*
ACTL6B	>=Median	0.591001	0.39465	0.885043	0.0106898	Atezo >=Median vs Placebo >=Median	135	0.0661213	0.723333	163	Inadequate	*
BAHD1	>=Median	0.595758	0.400257	0.886749	0.0107025	Atezo >=Median vs Placebo >=Median	135	0.0661213	0.723195	163	Inadequate	*
USP3	>=Median	0.602098	0.407705	0.889178	0.0107586	Atezo >=Median vs Placebo >=Median	135	0.0661368	0.722585	163	Inadequate	*
NCOA2	>=Median	0.599239	0.404221	0.888345	0.0107917	Atezo >=Median vs Placebo >=Median	135	0.0661368	0.722226	164	Inadequate	*
SRSF10	>=Median	0.606314	0.412483	0.891227	0.0108999	Atezo >=Median vs Placebo >=Median	135	0.0663549	0.721057	164	Inadequate	*
EYA4	>=Median	0.604097	0.409762	0.890597	0.0109277	Atezo >=Median vs Placebo >=Median	135	0.0663549	0.720758	164	Inadequate	*
HLTF	<Median	0.60565	0.411492	0.891419	0.0109964	Atezo <Median vs Placebo <Median	136	0.0663549	0.720022	166	Inadequate	*
POGZ	>=Median	0.599155	0.403608	0.889445	0.0110478	Atezo >=Median vs Placebo >=Median	135	0.0663549	0.719472	165	Inadequate	*
NASP	>=Median	0.593708	0.397058	0.887752	0.0110847	Atezo >=Median vs Placebo >=Median	135	0.0663549	0.71908	165	Inadequate	*
JMJD1C	>=Median	0.6053	0.41071	0.892086	0.0111792	Atezo >=Median vs Placebo >=Median	135	0.0663549	0.718077	165	Inadequate	*
METTL14	>=Median	0.608646	0.414742	0.893205	0.0111792	Atezo >=Median vs Placebo >=Median	135	0.0663549	0.718077	165	Inadequate	*
TAF2	<Median	0.594118	0.397314	0.888407	0.0112012	Atezo <Median vs Placebo <Median	136	0.0663549	0.717845	166	Inadequate	*
PHF14	>=Median	0.608848	0.414884	0.893492	0.0112313	Atezo >=Median vs Placebo >=Median	135	0.0663549	0.717528	165	Inadequate	*
TAF4	>=Median	0.603142	0.407896	0.891846	0.0112923	Atezo >=Median vs Placebo >=Median	135	0.0663549	0.716886	166	Inadequate	*
GFI1	<Median	0.601616	0.405937	0.89162	0.0113589	Atezo <Median vs Placebo <Median	136	0.0663549	0.716187	167	Inadequate	*
MEN1	<Median	0.601033	0.405199	0.891513	0.0113796	Atezo <Median vs Placebo <Median	136	0.0663549	0.715971	167	Inadequate	*
INO80D	>=Median	0.606535	0.411779	0.893402	0.0113925	Atezo >=Median vs Placebo >=Median	135	0.0663549	0.715836	166	Inadequate	*
HCFC1	>=Median	0.606733	0.411807	0.893926	0.0115017	Atezo >=Median vs Placebo >=Median	135	0.0667103	0.7147	166	Inadequate	*
PKN1	>=Median	0.597879	0.401061	0.891285	0.0115723	Atezo >=Median vs Placebo >=Median	135	0.0667103	0.713969	167	Inadequate	*
SIN3B	>=Median	0.607649	0.412655	0.894784	0.0116351	Atezo >=Median vs Placebo >=Median	135	0.0667103	0.713322	167	Inadequate	*
BUB1	>=Median	0.613735	0.420009	0.896816	0.0116448	Atezo >=Median vs Placebo >=Median	135	0.0667103	0.713222	167	Inadequate	*
CBX8	>=Median	0.607759	0.412717	0.894973	0.0116721	Atezo >=Median vs Placebo >=Median	135	0.0667103	0.712941	167	Inadequate	*
EYA2	<Median	0.599688	0.402748	0.892929	0.0118183	Atezo <Median vs Placebo <Median	136	0.0672398	0.711447	169	Inadequate	*
ZRANB3	>=Median	0.610313	0.415461	0.89655	0.0118529	Atezo >=Median vs Placebo >=Median	135	0.0672398	0.711095	168	Inadequate	*
KDM4A	>=Median	0.608004	0.412293	0.896617	0.0120535	Atezo >=Median vs Placebo >=Median	135	0.0676335	0.70907	169	Inadequate	*
DHX9	>=Median	0.611319	0.416282	0.897736	0.0120657	Atezo >=Median vs Placebo >=Median	135	0.0676335	0.708947	169	Inadequate	*
MGA	>=Median	0.610441	0.415214	0.897461	0.0120675	Atezo >=Median vs Placebo >=Median	135	0.0676335	0.708928	169	Inadequate	*
SAP18	<Median	0.599921	0.402497	0.894181	0.0120996	Atezo <Median vs Placebo <Median	136	0.0676335	0.708607	170	Inadequate	*
LEO1	<Median	0.601951	0.404766	0.895195	0.0121853	Atezo <Median vs Placebo <Median	136	0.0678639	0.707751	170	Inadequate	*
SMARCD3	>=Median	0.591453	0.391829	0.892777	0.012425	Atezo >=Median vs Placebo >=Median	135	0.0689476	0.705378	170	Inadequate	*
RYBP	>=Median	0.605955	0.409023	0.897704	0.0124858	Atezo >=Median vs Placebo >=Median	135	0.0690335	0.704782	170	Inadequate	*
CUL3	>=Median	0.610019	0.413656	0.899595	0.0126372	Atezo >=Median vs Placebo >=Median	135	0.0696187	0.703304	171	Inadequate	*
MSL3	>=Median	0.612528	0.416473	0.900874	0.0127624	Atezo >=Median vs Placebo >=Median	135	0.0700556	0.702091	171	Inadequate	*
KMT2C	>=Median	0.607833	0.410633	0.899733	0.0128474	Atezo >=Median vs Placebo >=Median	135	0.0701078	0.701273	172	Inadequate	*
ARID4B	>=Median	0.603863	0.405822	0.898548	0.0128638	Atezo >=Median vs Placebo >=Median	135	0.0701078	0.701116	172	Inadequate	*
NSD3	>=Median	0.613515	0.417309	0.901972	0.0129669	Atezo >=Median vs Placebo >=Median	135	0.0633935	0.700129	172	Inadequate	*
BCORL1	<Median	0.606224	0.408366	0.899944	0.0130299	Atezo <Median vs Placebo <Median	136	0.0705769	0.699529	174	Inadequate	*
CBX6	>=Median	0.606927	0.409193	0.900213	0.0130424	Atezo >=Median vs Placebo >=Median	135	0.0705769	0.69941	172	Inadequate	*
HDAC6	<Median	0.6014	0.40242	0.898765	0.0131142	Atezo <Median vs Placebo <Median	136	0.0707148	0.698729	174	Inadequate	*
KDM2B	>=Median	0.606958	0.409006	0.900714	0.0131686	Atezo >=Median vs Placebo >=Median	135	0.0707582	0.698214	173	Inadequate	*
BANP	>=Median	0.6081	0.410287	0.901286	0.0132248	Atezo >=Median vs Placebo >=Median	135	0.0708108	0.697684	173	Inadequate	*
SF3B3	>=Median	0.61119	0.413564	0.903254	0.013491	Atezo >=Median vs Placebo >=Median	135	0.0719835	0.695196	174	Inadequate	*
HMG20B	>=Median	0.615244	0.418279	0.904957	0.0136165	Atezo >=Median vs Placebo >=Median	135	0.0723999	0.694035	175	Inadequate	*
MDC1	>=Median	0.612107	0.414356	0.904236	0.0136776	Atezo >=Median vs Placebo >=Median	135	0.0724722	0.693472	175	Inadequate	*
WDR82	>=Median	0.616756	0.41982	0.906073	0.013795	Atezo >=Median vs Placebo >=Median	135	0.0728414	0.692396	175	Inadequate	*
CBX3	>=Median	0.612323	0.414301	0.904992	0.0138626	Atezo >=Median vs Placebo >=Median	135	0.0729461	0.691779	175	Inadequate	*
HDAC2	>=Median	0.616391	0.418897	0.906996	0.0140769	Atezo >=Median vs Placebo >=Median	135	0.0733227	0.689838	176	Inadequate	*
USP7	>=Median	0.611724	0.413163	0.90571	0.014105	Atezo >=Median vs Placebo >=Median	135	0.0733227	0.689585	176	Inadequate	*
SMARCB1	>=Median	0.613173	0.414891	0.906216	0.0141249	Atezo >=Median vs Placebo >=Median	135	0.0733227	0.689405	176	Inadequate	*
HIRIP3	>=Median	0.61393	0.415717	0.90665	0.014182	Atezo >=Median vs Placebo >=Median	135	0.0733227	0.688893	177	Inadequate	*
ING1	>=Median	0.620429	0.423623	0.908666	0.014209	Atezo >=Median vs Placebo >=Median	135	0.0733227	0.688652	177	Inadequate	*
EEF1AKMT3	<Median	0.619846	0.422708	0.908925	0.014329	Atezo <Median vs Placebo <Median	136	0.0733227	0.68758	178	Inadequate	*
EZH1	>=Median	0.612174	0.413318	0.906703	0.0143388	Atezo >=Median vs Placebo >=Median	135	0.0733227	0.687493	177	Inadequate	*
EIF4A3	<Median	0.611964	0.413025	0.906725	0.0143617	Atezo <Median vs Placebo <Median	136	0.0733227	0.68729	179	Inadequate	*
U2AF2	>=Median	0.617497	0.419766	0.908371	0.0143666	Atezo >=Median vs Placebo >=Median	135	0.0733227	0.687246	177	Inadequate	*
EXOSC6	>=Median	0.610327	0.41074	0.906898	0.0145414	Atezo >=Median vs Placebo >=Median	135	0.0739142	0.6857	178	Inadequate	*
PRKAG2	>=Median	0.617659	0.419565	0.909283	0.0146085	Atezo >=Median vs Placebo >=Median	135	0.0739142	0.68511	178	Inadequate	*
BRCA1	>=Median	0.610046	0.410257	0.90713	0.0146278	Atezo >=Median vs Placebo >=Median	135	0.0739142	0.684941	178	Inadequate	*
MYBBP1A	<Median	0.61529	0.416441	0.909088	0.0147468	Atezo <Median vs Placebo <Median	136	0.0740666	0.683901	180	Inadequate	*
ASXL3	>=Median	0.619468	0.421479	0.91046	0.0147934	Atezo >=Median vs Placebo >=Median	135	0.0740666	0.683495	179	Inadequate	*
BRD8	>=Median	0.613491	0.414155	0.908769	0.0148036	Atezo >=Median vs Placebo >=Median	135	0.0740666	0.683406	179	Inadequate	*
TAF1	<Median	0.610102	0.409808	0.908288	0.0149434	Atezo <Median vs Placebo <Median	136	0.0743529	0.682195	181	Inadequate	*
TDG	<Median	0.604755	0.403313	0.90681	0.0149645	Atezo <Median vs Placebo <Median	136	0.0743529	0.682012	181	Inadequate	*
CARM1	>=Median	0.617366	0.418467	0.910801	0.0150624	Atezo >=Median vs Placebo >=Median	135	0.0743529	0.68117	180	Inadequate	*
HP1BP3	>=Median	0.623897	0.426458	0.912744	0.0150868	Atezo >=Median vs Placebo >=Median	135	0.0743529	0.680961	180	Inadequate	*
TADA2A	>=Median	0.615608	0.416249	0.910446	0.0151044	Atezo >=Median vs Placebo >=Median	135	0.0743529	0.680809	180	Inadequate	*
PRKAB1	>=Median	0.624675	0.427144	0.913552	0.015259	Atezo >=Median vs Placebo >=Median	135	0.0748723	0.679488	181	Inadequate	*
PRKAA2	<Median	0.607288	0.405701	0.909041	0.0153794	Atezo <Median vs Placebo <Median	136	0.0750772	0.678467	182	Inadequate	*
RNF40	>=Median	0.611745	0.411071	0.910383	0.0153992	Atezo >=Median vs Placebo >=Median	135	0.0750772	0.6783	181	Inadequate	*
ASH1L	>=Median	0.616632	0.41684	0.912186	0.0155197	Atezo >=Median vs Placebo >=Median	135	0.0752953	0.677283	181	Inadequate	*
UBE2A	<Median	0.607056	0.405161	0.909557	0.0155426	Atezo <Median vs Placebo <Median	136	0.0752953	0.677091	183	Inadequate	*
MBD2	>=Median	0.614658	0.4143	0.911912	0.0156011	Atezo >=Median vs Placebo >=Median	135	0.0753394	0.676601	182	Inadequate	*
BRPF3	>=Median	0.623259	0.424682	0.914689	0.0157114	Atezo >=Median vs Placebo >=Median	135	0.0756327	0.675679	182	Inadequate	*
ZMYND11	>=Median	0.614869	0.414107	0.912961	0.0158877	Atezo >=Median vs Placebo >=Median	135	0.0762409	0.674215	183	Inadequate	*
CIT	>=Median	0.621529	0.422087	0.91521	0.0160086	Atezo >=Median vs Placebo >=Median	135	0.0765803	0.673218	183	Inadequate	*
SETD5	>=Median	0.624639	0.425757	0.916424	0.0161179	Atezo >=Median vs Placebo >=Median	135	0.0768309	0.672321	183	Inadequate	*
CRB2	<Median	0.622013	0.422447	0.915854	0.0161617	Atezo <Median vs Placebo <Median	136	0.0768309	0.671964	185	Inadequate	*
ZBTB7A	>=Median	0.623156	0.423686	0.916536	0.0162734	Atezo >=Median vs Placebo >=Median	135	0.0771217	0.671053	184	Inadequate	*
ELP4	>=Median	0.627956	0.429448	0.918224	0.0163936	Atezo >=Median vs Placebo >=Median	135	0.0774509	0.670079	184	Inadequate	*
HIRA	>=Median	0.623478	0.423655	0.91755	0.0165552	Atezo >=Median vs Placebo >=Median	135	0.0777352	0.668777	185	Inadequate	*
KDM5B	>=Median	0.621398	0.421002	0.917183	0.0166133	Atezo >=Median vs Placebo >=Median	135	0.0777352	0.668311	185	Inadequate	*
TAF3	>=Median	0.619295	0.418344	0.916772	0.0166598	Atezo >=Median vs Placebo >=Median	135	0.0777352	0.667939	185	Inadequate	*
ATM	<Median	0.619909	0.41899	0.917176	0.0167324	Atezo <Median vs Placebo <Median	136	0.0777352	0.667359	187	Inadequate	*
ERCC6	>=Median	0.618372	0.417052	0.916873	0.0167652	Atezo >=Median vs Placebo >=Median	135	0.0777352	0.667099	186	Inadequate	*
YY1	>=Median	0.620526	0.419638	0.917583	0.016806	Atezo >=Median vs Placebo >=Median	135	0.0777352	0.666774	186	Inadequate	*
DMAP1	>=Median	0.618134	0.416692	0.916959	0.0168104	Atezo >=Median vs Placebo >=Median	135	0.0777352	0.66674	186	Inadequate	*
C17orf49	>=Median	0.623293	0.422714	0.919049	0.0170312	Atezo >=Median vs Placebo >=Median	135	0.0785184	0.664994	187	Inadequate	*
NUP98	<Median	0.615007	0.412389	0.917176	0.0171282	Atezo <Median vs Placebo <Median	136	0.0785398	0.664233	188	Inadequate	*
CECR2	>=Median	0.627406	0.427639	0.920491	0.017145	Atezo >=Median vs Placebo >=Median	135	0.0785398	0.664101	187	Inadequate	*
CDYL	>=Median	0.626723	0.426724	0.920457	0.0171902	Atezo >=Median vs Placebo >=Median	135	0.0785398	0.663747	187	Inadequate	*
KDM3A	>=Median	0.616662	0.413993	0.918546	0.0174129	Atezo >=Median vs Placebo >=Median	135	0.0790966	0.662016	188	Inadequate	*
CLNS1A	>=Median	0.630233	0.430659	0.922293	0.0174852	Atezo >=Median vs Placebo >=Median	135	0.0790966	0.661457	188	Inadequate	*
PADI4	>=Median	0.618797	0.416316	0.919756	0.0176148	Atezo >=Median vs Placebo >=Median	135	0.0790966	0.660459	189	Inadequate	*
DNTTIP2	>=Median	0.625682	0.424774	0.921616	0.0176415	Atezo >=Median vs Placebo >=Median	135	0.0790966	0.660255	189	Inadequate	*
BAZ1A	<Median	0.616847	0.413879	0.919352	0.0176461	Atezo <Median vs Placebo <Median	136	0.0790966	0.660219	190	Inadequate	*
FBL	<Median	0.622511	0.420746	0.92103	0.0177134	Atezo <Median vs Placebo <Median	136	0.0790966	0.659704	190	Inadequate	*
SENP3	<Median	0.626082	0.42508	0.922129	0.0177724	Atezo <Median vs Placebo <Median	136	0.0790966	0.659253	190	Inadequate	*
MST1	<Median	0.634251	0.435261	0.924214	0.0177767	Atezo <Median vs Placebo <Median	136	0.0790966	0.65922	190	Inadequate	*
IKZF1	<Median	0.627811	0.427205	0.922615	0.0177871	Atezo <Median vs Placebo <Median	136	0.0790966	0.659141	191	Inadequate	*
UBE2D1	>=Median	0.627886	0.427122	0.923017	0.0179102	Atezo >=Median vs Placebo >=Median	135	0.0790966	0.658205	190	Inadequate	*
YWHAB	<Median	0.605467	0.399646	0.917287	0.0179188	Atezo <Median vs Placebo <Median	136	0.0790966	0.65814	191	Inadequate	*
CXXC1	>=Median	0.62328	0.421378	0.921924	0.0179341	Atezo >=Median vs Placebo >=Median	135	0.0790966	0.658024	190	Inadequate	*
PRDM12	<Median	0.621061	0.418539	0.921577	0.0180034	Atezo <Median vs Placebo <Median	136	0.0791734	0.6575	191	Inadequate	*
DDB1	<Median	0.616149	0.412252	0.920893	0.018181	Atezo <Median vs Placebo <Median	136	0.0796065	0.656162	192	Inadequate	*
GLYR1	>=Median	0.637092	0.438183	0.926292	0.0182299	Atezo >=Median vs Placebo >=Median	135	0.0796065	0.655795	191	Inadequate	*
ABRAXAS2	<Median	0.621798	0.419106	0.922517	0.0182427	Atezo <Median vs Placebo <Median	136	0.080268	0.6557	192	Inadequate	*
NCOA6	>=Median	0.616178	0.412177	0.921147	0.0182584	Atezo >=Median vs Placebo >=Median	135	0.0796065	0.655583	191	Inadequate	*
TRIM28	>=Median	0.62326	0.420752	0.923235	0.018355	Atezo >=Median vs Placebo >=Median	135	0.0796543	0.654861	191	Inadequate	*
CUL2	>=Median	0.620654	0.41751	0.922641	0.0183737	Atezo >=Median vs Placebo >=Median	135	0.0796543	0.654722	191	Inadequate	*
ANP32E	>=Median	0.630009	0.428825	0.92558	0.0185735	Atezo >=Median vs Placebo >=Median	135	0.0802699	0.65324	192	Inadequate	*
DNMT3L	<Median	0.702304	0.523225	0.942676	0.0186209	Atezo <Median vs Placebo <Median	242	0.0802699	0.65289	344	Inadequate	*
SUPT3H	>=Median	0.617129	0.412423	0.923441	0.01891	Atezo >=Median vs Placebo >=Median	135	0.0812864	0.650771	193	Inadequate	*
OGT	>=Median	0.625553	0.422415	0.926379	0.019197	Atezo >=Median vs Placebo >=Median	135	0.0822883	0.64869	194	Inadequate	*
ASF1A	>=Median	0.627335	0.424435	0.92723	0.0193375	Atezo >=Median vs Placebo >=Median	135	0.0826584	0.647679	194	Inadequate	*
TAF9	<Median	0.629405	0.426754	0.92829	0.0195277	Atezo <Median vs Placebo <Median	136	0.0832026	0.64632	196	Inadequate	*
ZBTB7C	>=Median	0.635312	0.43406	0.929875	0.0195933	Atezo >=Median vs Placebo >=Median	135	0.0832026	0.645853	195	Inadequate	*
KAT6A	<Median	0.623451	0.41922	0.927176	0.0196284	Atezo <Median vs Placebo <Median	136	0.0832026	0.645604	197	Inadequate	*
SMARCC2	>=Median	0.627367	0.423868	0.928566	0.0197837	Atezo >=Median vs Placebo >=Median	135	0.0836288	0.644505	196	Inadequate	*
SRSF6	>=Median	0.636814	0.43523	0.931766	0.0201306	Atezo >=Median vs Placebo >=Median	135	0.0847546	0.642074	197	Inadequate	*
ELP5	>=Median	0.627727	0.423809	0.929761	0.0201612	Atezo >=Median vs Placebo >=Median	135	0.0847546	0.641861	197	Inadequate	*
CDK17	>=Median	0.624961	0.42018	0.929546	0.0203059	Atezo >=Median vs Placebo >=Median	135	0.0848684	0.640857	197	Inadequate	*
RPS6KA5	>=Median	0.632678	0.42979	0.931341	0.0203132	Atezo >=Median vs Placebo >=Median	135	0.0848684	0.640807	197	Inadequate	*
TAF6L	>=Median	0.624286	0.419277	0.929535	0.0203551	Atezo >=Median vs Placebo >=Median	135	0.0848684	0.640517	197	Inadequate	*
KAT7	>=Median	0.624868	0.419885	0.92992	0.0204406	Atezo >=Median vs Placebo >=Median	135	0.0849928	0.639927	198	Inadequate	*
MOV10	>=Median	0.62889	0.424653	0.931355	0.0206176	Atezo >=Median vs Placebo >=Median	135	0.0853698	0.638712	198	Inadequate	*
SMARCD2	<Median	0.619842	0.413405	0.929363	0.0206432	Atezo <Median vs Placebo <Median	136	0.0853698	0.638537	200	Inadequate	*
PRDM9	<Median	0.702455	0.52067	0.947708	0.0208063	Atezo <Median vs Placebo <Median	222	0.0856116	0.637425	327	Inadequate	*
METTL21A	>=Median	0.632543	0.428962	0.93274	0.0208138	Atezo >=Median vs Placebo >=Median	135	0.0856116	0.637374	199	Inadequate	*
PRMT8	>=Median	0.622486	0.416292	0.930811	0.0209301	Atezo >=Median vs Placebo >=Median	135	0.0858585	0.636586	199	Inadequate	*
TLE1	>=Median	0.637706	0.434684	0.935551	0.0214112	Atezo >=Median vs Placebo >=Median	135	0.0874547	0.633357	201	Inadequate	*
TLE4	<Median	0.616285	0.407992	0.930917	0.0214408	Atezo <Median vs Placebo <Median	136	0.0874547	0.63316	202	Inadequate	*
ZNF541	<Median	0.64486	0.443656	0.937313	0.0214912	Atezo <Median vs Placebo <Median	136	0.0874547	0.632826	202	Inadequate	*
TYW5	<Median	0.628385	0.422531	0.934529	0.0217704	Atezo <Median vs Placebo <Median	136	0.0882924	0.630982	203	Inadequate	*
TAF12	>=Median	0.625738	0.419183	0.934074	0.0218127	Atezo >=Median vs Placebo >=Median	135	0.0882924	0.630704	202	Inadequate	*
USP15	>=Median	0.631327	0.42556	0.936584	0.0222818	Atezo >=Median vs Placebo >=Median	135	0.0899272	0.62765	203	Inadequate	*
EXOSC1	<Median	0.64125	0.437964	0.938892	0.022366	Atezo <Median vs Placebo <Median	136	0.0899272	0.627107	205	Inadequate	*
NBN	<Median	0.630519	0.42441	0.936722	0.0223934	Atezo <Median vs Placebo <Median	136	0.0899272	0.626931	205	Inadequate	*
PHF1	>=Median	0.632429	0.426654	0.937449	0.0225121	Atezo >=Median vs Placebo >=Median	135	0.0901665	0.626168	204	Inadequate	*
HDGFL2	>=Median	0.636519	0.431653	0.938618	0.0226293	Atezo >=Median vs Placebo >=Median	135	0.0903988	0.625418	204	Inadequate	*
TRA2B	>=Median	0.632597	0.426541	0.938197	0.0227735	Atezo >=Median vs Placebo >=Median	135	0.0907374	0.6245	205	Inadequate	*
TONSL	>=Median	0.633411	0.427261	0.939026	0.0230176	Atezo >=Median vs Placebo >=Median	135	0.0913968	0.622955	206	Inadequate	*
KDM8	<Median	0.628504	0.421031	0.938213	0.023088	Atezo <Median vs Placebo <Median	136	0.0913968	0.622511	207	Inadequate	*
INO80E	>=Median	0.642121	0.438143	0.941059	0.0231187	Atezo >=Median vs Placebo >=Median	135	0.0913968	0.622318	206	Inadequate	*
CUL1	>=Median	0.636763	0.43122	0.940279	0.0232315	Atezo >=Median vs Placebo >=Median	135	0.0916053	0.621611	206	Inadequate	*
ARNTL	<Median	0.630296	0.422654	0.939948	0.0235929	Atezo <Median vs Placebo <Median	136	0.0924663	0.619361	209	Inadequate	*
PRKAA1	<Median	0.629116	0.42117	0.939731	0.0236	Atezo <Median vs Placebo <Median	136	0.0924663	0.619317	209	Inadequate	*
NPM2	>=Median	0.631268	0.423805	0.94029	0.0236479	Atezo >=Median vs Placebo >=Median	135	0.0924663	0.619021	207	Inadequate	*
RPUSD3	<Median	0.638162	0.432429	0.941775	0.0236922	Atezo <Median vs Placebo <Median	136	0.0924663	0.618748	209	Inadequate	*
CIR1	<Median	0.63688	0.430507	0.942181	0.0239431	Atezo <Median vs Placebo <Median	136	0.0932073	0.617206	210	Inadequate	*
DNMT3B	>=Median	0.63062	0.422506	0.941246	0.0240527	Atezo >=Median vs Placebo >=Median	135	0.0933953	0.616537	209	Inadequate	*
PRKAG3	<Median	0.698582	0.511268	0.954523	0.0243096	Atezo <Median vs Placebo <Median	207	0.0936965	0.614976	321	Inadequate	*
RBM15B	>=Median	0.642867	0.437538	0.944553	0.0244153	Atezo >=Median vs Placebo >=Median	135	0.0936965	0.614337	210	Inadequate	*
PHF20	>=Median	0.645135	0.440419	0.945008	0.0244252	Atezo >=Median vs Placebo >=Median	135	0.0936965	0.614277	210	Inadequate	*
CELF5	>=Median	0.628161	0.418984	0.94177	0.0244282	Atezo >=Median vs Placebo >=Median	135	0.0936965	0.614259	210	Inadequate	*
UBE2D3	>=Median	0.636106	0.428943	0.943322	0.0244372	Atezo >=Median vs Placebo >=Median	135	0.0936965	0.614205	210	Inadequate	*
SETD7	>=Median	0.641162	0.435222	0.944549	0.0245403	Atezo >=Median vs Placebo >=Median	135	0.0938559	0.613585	210	Inadequate	*
NFYB	>=Median	0.641029	0.434784	0.94511	0.02477	Atezo >=Median vs Placebo >=Median	135	0.0940219	0.612209	211	Inadequate	*
SP100	<Median	0.63837	0.43128	0.944899	0.0248819	Atezo <Median vs Placebo <Median	136	0.0940219	0.611543	213	Inadequate	*
NAP1L2	<Median	0.64195	0.435807	0.945602	0.024896	Atezo <Median vs Placebo <Median	136	0.0940219	0.611459	213	Inadequate	*
CTBP2	>=Median	0.641191	0.43482	0.945508	0.0249147	Atezo >=Median vs Placebo >=Median	135	0.0940219	0.611348	211	Inadequate	*
HDAC11	<Median	0.634684	0.426535	0.94441	0.0249598	Atezo <Median vs Placebo <Median	136	0.0940219	0.61108	213	Inadequate	*
MECP2	>=Median	0.641383	0.435004	0.945675	0.0249664	Atezo >=Median vs Placebo >=Median	135	0.0940219	0.611041	211	Inadequate	*
RPS6KA4	>=Median	0.628875	0.419182	0.943464	0.025015	Atezo >=Median vs Placebo >=Median	135	0.0940219	0.610753	211	Inadequate	*
BRCC3	>=Median	0.646968	0.441845	0.947318	0.025213	Atezo >=Median vs Placebo >=Median	135	0.0945331	0.609585	212	Inadequate	*
EHMT2	>=Median	0.640776	0.433828	0.946444	0.0253146	Atezo >=Median vs Placebo >=Median	135	0.0946817	0.608987	212	Inadequate	*
EXOSC8	<Median	0.634205	0.425439	0.945414	0.0253831	Atezo <Median vs Placebo <Median	136	0.0947058	0.608585	214	Inadequate	*
TDRD7	<Median	0.635409	0.42669	0.946225	0.0256136	Atezo <Median vs Placebo <Median	136	0.0953326	0.60724	215	Inadequate	*
CBX2	>=Median	0.637534	0.42912	0.947169	0.0258342	Atezo >=Median vs Placebo >=Median	135	0.0957594	0.605962	214	Inadequate	*
PIWIL4	>=Median	0.643332	0.436463	0.948252	0.0258538	Atezo >=Median vs Placebo >=Median	135	0.0957594	0.605848	214	Inadequate	*
SUZ12	>=Median	0.638445	0.430137	0.947631	0.0259532	Atezo >=Median vs Placebo >=Median	135	0.0958947	0.605275	214	Inadequate	*
SMYD3	<Median	0.633467	0.423721	0.947041	0.0260699	Atezo <Median vs Placebo <Median	136	0.0960719	0.604604	216	Inadequate	*
ELP1	>=Median	0.648031	0.442184	0.949705	0.0261092	Atezo >=Median vs Placebo >=Median	135	0.0979565	0.604379	215	Inadequate	*
GADD45A	<Median	0.62991	0.419131	0.94669	0.0261802	Atezo <Median vs Placebo <Median	136	0.0960719	0.603972	216	Inadequate	*
CHD4	<Median	0.625034	0.413036	0.945844	0.02619	Atezo <Median vs Placebo <Median	136	0.0960719	0.603916	216	Inadequate	*
EID2	<Median	0.643219	0.43578	0.949404	0.0263284	Atezo <Median vs Placebo <Median	136	0.09625	0.603126	217	Inadequate	*
CHD1	>=Median	0.644993	0.438003	0.9498	0.0263647	Atezo >=Median vs Placebo >=Median	135	0.09625	0.60292	215	Inadequate	*
PRMT1	<Median	0.647325	0.440885	0.950429	0.026458	Atezo <Median vs Placebo <Median	136	0.0963602	0.602389	217	Inadequate	*
ZZZ3	>=Median	0.645704	0.438643	0.950508	0.0266052	Atezo >=Median vs Placebo >=Median	135	0.0965632	0.601556	216	Inadequate	*
EED	>=Median	0.648946	0.44271	0.951257	0.0266872	Atezo >=Median vs Placebo >=Median	135	0.0965632	0.601093	216	Inadequate	*
SGF29	>=Median	0.648201	0.441722	0.951199	0.0267154	Atezo >=Median vs Placebo >=Median	135	0.0979565	0.600934	216	Inadequate	*
BCOR	>=Median	0.646462	0.439487	0.950912	0.0267189	Atezo >=Median vs Placebo >=Median	135	0.0965632	0.600915	216	Inadequate	*
PBK	>=Median	0.644902	0.437436	0.950764	0.0267669	Atezo >=Median vs Placebo >=Median	135	0.0965632	0.600645	216	Inadequate	*
KMT2B	>=Median	0.636596	0.42652	0.950143	0.027087	Atezo >=Median vs Placebo >=Median	135	0.0970133	0.598852	217	Inadequate	*
NCL	<Median	0.640006	0.430836	0.95073	0.0270919	Atezo <Median vs Placebo <Median	136	0.0970133	0.598825	219	Inadequate	*
BARD1	<Median	0.636234	0.426015	0.950186	0.0271292	Atezo <Median vs Placebo <Median	136	0.0970133	0.598618	219	Inadequate	*
OIP5	>=Median	0.651607	0.445629	0.952793	0.0271459	Atezo >=Median vs Placebo >=Median	135	0.0970133	0.598524	218	Inadequate	*
A1CF	<Median	0.671764	0.471753	0.956575	0.0273737	Atezo <Median vs Placebo <Median	163	0.0975986	0.597261	263	Inadequate	*
SIN3A	>=Median	0.646228	0.438005	0.953436	0.0277884	Atezo >=Median vs Placebo >=Median	135	0.0981179	0.594981	219	Inadequate	*
NSRP1	<Median	0.646273	0.438044	0.953486	0.0278063	Atezo <Median vs Placebo <Median	136	0.0981179	0.594883	221	Inadequate	*
SIRT1	>=Median	0.639664	0.429575	0.952501	0.0278407	Atezo >=Median vs Placebo >=Median	135	0.0981179	0.594696	220	Inadequate	*
NAT10	<Median	0.636277	0.425283	0.95195	0.0278408	Atezo <Median vs Placebo <Median	136	0.0981179	0.594695	221	Inadequate	*
NAT10	<Median	0.636277	0.425283	0.95195	0.0278408	Atezo <Median vs Placebo <Median	136	0.0981179	0.594695	221	Inadequate	*
ACTB	<Median	0.635984	0.42448	0.952874	0.0282372	Atezo <Median vs Placebo <Median	136	0.0988287	0.592544	222	Inadequate	*
NCOR2	>=Median	0.65192	0.444831	0.955417	0.0282478	Atezo >=Median vs Placebo >=Median	135	0.0988287	0.592486	221	Inadequate	*
PHF8	<Median	0.642685	0.432878	0.95418	0.0283378	Atezo <Median vs Placebo <Median	136	0.0988287	0.592001	223	Inadequate	*
RPS6KA3	<Median	0.638243	0.427038	0.953904	0.0285142	Atezo <Median vs Placebo <Median	136	0.0988287	0.591054	223	Inadequate	*
TAF9B	<Median	0.639948	0.429038	0.954539	0.0286672	Atezo <Median vs Placebo <Median	136	0.0988287	0.590236	223	Inadequate	*
UTY	>=Median	0.645654	0.436253	0.955567	0.0287289	Atezo >=Median vs Placebo >=Median	135	0.0988287	0.589907	222	Inadequate	*
HDAC10	>=Median	0.641144	0.430395	0.955089	0.02882	Atezo >=Median vs Placebo >=Median	135	0.0988287	0.589423	222	Inadequate	*
NCOA1	>=Median	0.648071	0.439194	0.956287	0.0288789	Atezo >=Median vs Placebo >=Median	135	0.0988287	0.58911	222	Inadequate	*
JADE1	>=Median	0.649698	0.441258	0.956602	0.0289081	Atezo >=Median vs Placebo >=Median	135	0.0988287	0.588955	222	Inadequate	*
KMT2D	<Median	0.64017	0.429055	0.955164	0.0289146	Atezo <Median vs Placebo <Median	136	0.0988287	0.58892	224	Inadequate	*
APOBEC3C	>=Median	0.652462	0.444799	0.957075	0.0289326	Atezo >=Median vs Placebo >=Median	135	0.0988287	0.588825	223	Inadequate	*
ATAD2B	>=Median	0.651927	0.444098	0.957016	0.0289416	Atezo >=Median vs Placebo >=Median	135	0.0988287	0.588777	223	Inadequate	*
SP1	>=Median	0.652773	0.445011	0.957533	0.0291126	Atezo >=Median vs Placebo >=Median	135	0.0988287	0.587874	223	Inadequate	*
ATAD2	>=Median	0.649137	0.440255	0.957126	0.0291719	Atezo >=Median vs Placebo >=Median	135	0.0988287	0.587561	223	Inadequate	*
PTBP1	>=Median	0.655401	0.448344	0.958082	0.0291825	Atezo >=Median vs Placebo >=Median	135	0.0988287	0.587506	223	Inadequate	*
PTBP1	>=Median	0.655401	0.448344	0.958082	0.0291825	Atezo >=Median vs Placebo >=Median	135	0.0988287	0.587506	223	Inadequate	*
FTO	>=Median	0.643401	0.43277	0.956548	0.0292925	Atezo >=Median vs Placebo >=Median	135	0.0988287	0.586928	224	Inadequate	*
HMGB1	>=Median	0.646333	0.436499	0.957038	0.0293149	Atezo >=Median vs Placebo >=Median	135	0.0988287	0.58681	224	Inadequate	*
ARRB1	<Median	0.653647	0.445919	0.958143	0.0293241	Atezo <Median vs Placebo <Median	136	0.0988287	0.586762	225	Inadequate	*
JARID2	>=Median	0.651026	0.442477	0.957869	0.0293734	Atezo >=Median vs Placebo >=Median	135	0.0988287	0.586503	224	Inadequate	*
SMARCD1	>=Median	0.651372	0.442893	0.957986	0.0294025	Atezo >=Median vs Placebo >=Median	135	0.0988287	0.586351	224	Inadequate	*
EP400	>=Median	0.648483	0.439086	0.957739	0.0294804	Atezo >=Median vs Placebo >=Median	135	0.0988727	0.585944	224	Inadequate	*
ENY2	<Median	0.645707	0.435268	0.957885	0.0297203	Atezo <Median vs Placebo <Median	136	0.0993536	0.584695	226	Inadequate	*
SCML2	>=Median	0.649273	0.439816	0.958481	0.029754	Atezo >=Median vs Placebo >=Median	135	0.0993536	0.58452	225	Inadequate	*
PADI2	>=Median	0.645782	0.435131	0.958411	0.0299435	Atezo >=Median vs Placebo >=Median	135	0.099768	0.58354	225	Inadequate	*
PAK2	>=Median	0.640279	0.427824	0.958239	0.0302099	Atezo >=Median vs Placebo >=Median	135	0.100309	0.582171	226	Inadequate	*
RBBP4	>=Median	0.656929	0.44923	0.960656	0.0302372	Atezo >=Median vs Placebo >=Median	135	0.100309	0.582031	226	Inadequate	*
L3MBTL1	>=Median	0.647801	0.437277	0.959679	0.0303717	Atezo >=Median vs Placebo >=Median	135	0.100359	0.581344	227	Inadequate	*
ASXL1	<Median	0.649936	0.439985	0.960071	0.0304124	Atezo <Median vs Placebo <Median	136	0.100359	0.581136	228	Inadequate	*
NAP1L4	>=Median	0.656481	0.448428	0.961063	0.0304496	Atezo >=Median vs Placebo >=Median	135	0.100359	0.580947	227	Inadequate	*
AICDA	<Median	0.692263	0.495945	0.966292	0.0306583	Atezo <Median vs Placebo <Median	184	0.100829	0.579887	310	Inadequate	*
ASF1B	>=Median	0.657945	0.449891	0.962214	0.0308832	Atezo >=Median vs Placebo >=Median	135	0.101054	0.578751	228	Inadequate	*
USP36	<Median	0.649321	0.438517	0.961463	0.0310689	Atezo <Median vs Placebo <Median	136	0.101054	0.577818	230	Inadequate	*
CHAF1A	>=Median	0.652499	0.442585	0.961973	0.0311059	Atezo >=Median vs Placebo >=Median	135	0.101054	0.577632	229	Inadequate	*
PRDM1	>=Median	0.651687	0.441491	0.961957	0.0311478	Atezo >=Median vs Placebo >=Median	135	0.101054	0.577423	229	Inadequate	*
SUDS3	>=Median	0.653482	0.443797	0.962237	0.031166	Atezo >=Median vs Placebo >=Median	135	0.101054	0.577332	229	Inadequate	*
PRKDC	<Median	0.643212	0.430568	0.960873	0.0311721	Atezo <Median vs Placebo <Median	136	0.101054	0.577301	230	Inadequate	*
PPP4C	>=Median	0.654371	0.444927	0.962409	0.0311903	Atezo >=Median vs Placebo >=Median	135	0.101054	0.57721	229	Inadequate	*
TAF8	>=Median	0.652391	0.442084	0.962746	0.031462	Atezo >=Median vs Placebo >=Median	135	0.101692	0.575857	229	Inadequate	*
SYNCRIP	>=Median	0.660578	0.452688	0.96394	0.0315206	Atezo >=Median vs Placebo >=Median	135	0.101692	0.575566	230	Inadequate	*
CHD6	>=Median	0.662025	0.454154	0.965041	0.0319504	Atezo >=Median vs Placebo >=Median	135	0.102861	0.573447	231	Inadequate	*
WDR77	>=Median	0.656291	0.446393	0.964885	0.0322136	Atezo >=Median vs Placebo >=Median	135	0.103431	0.57216	231	Inadequate	*
BRMS1L	>=Median	0.648098	0.43568	0.964081	0.0323146	Atezo >=Median vs Placebo >=Median	135	0.103431	0.571669	232	Inadequate	*
HMG20A	>=Median	0.653026	0.442033	0.964732	0.0323307	Atezo >=Median vs Placebo >=Median	135	0.103431	0.571591	232	Inadequate	*
HASPIN	>=Median	0.652864	0.441817	0.964724	0.0323363	Atezo >=Median vs Placebo >=Median	135	0.109446	0.571564	232	Inadequate	*
EYA1	>=Median	0.65426	0.443463	0.965258	0.0325025	Atezo >=Median vs Placebo >=Median	135	0.103763	0.570758	232	Inadequate	*
KAT5	<Median	0.650904	0.439	0.965092	0.0326159	Atezo <Median vs Placebo <Median	136	0.103882	0.57021	234	Inadequate	*
PPP2CA	<Median	0.656151	0.445728	0.965914	0.0327001	Atezo <Median vs Placebo <Median	136	0.103882	0.569804	235	Inadequate	*
VRK1	<Median	0.653601	0.442368	0.9657	0.032744	Atezo <Median vs Placebo <Median	136	0.103882	0.569593	235	Inadequate	*
ZMYND8	<Median	0.645887	0.432248	0.965117	0.0329055	Atezo <Median vs Placebo <Median	136	0.104178	0.568817	235	Inadequate	*
MLLT10	>=Median	0.654009	0.442495	0.966628	0.0331521	Atezo >=Median vs Placebo >=Median	135	0.104723	0.567639	234	Inadequate	*
GATAD1	>=Median	0.655441	0.444232	0.96707	0.0332798	Atezo >=Median vs Placebo >=Median	135	0.104723	0.567031	234	Inadequate	*
MBD4	>=Median	0.659496	0.449481	0.967638	0.0333253	Atezo >=Median vs Placebo >=Median	135	0.104723	0.566816	234	Inadequate	*
YWHAE	<Median	0.654309	0.442688	0.967092	0.0333521	Atezo <Median vs Placebo <Median	136	0.104723	0.566688	236	Inadequate	*
SP140	>=Median	0.648506	0.435011	0.96678	0.0335204	Atezo >=Median vs Placebo >=Median	135	0.104917	0.565892	235	Inadequate	*
USP46	>=Median	0.65482	0.443157	0.967577	0.0335515	Atezo >=Median vs Placebo >=Median	135	0.104917	0.565745	235	Inadequate	*
APOBEC3B	<Median	0.65485	0.44307	0.967856	0.0336809	Atezo <Median vs Placebo <Median	136	0.10508	0.565135	237	Inadequate	*
APOBEC3A	>=Median	0.659723	0.449373	0.968537	0.0337414	Atezo >=Median vs Placebo >=Median	135	0.10508	0.564851	236	Inadequate	*
AIRE	<Median	0.647931	0.433817	0.967724	0.0339842	Atezo <Median vs Placebo <Median	136	0.105431	0.563713	238	Inadequate	*
MAP3K7	>=Median	0.663345	0.453888	0.969461	0.0339922	Atezo >=Median vs Placebo >=Median	135	0.105431	0.563676	236	Inadequate	*
SUPT6H	<Median	0.658295	0.446656	0.970215	0.0346212	Atezo <Median vs Placebo <Median	136	0.107164	0.56076	240	Inadequate	*
DDB2	<Median	0.659382	0.447922	0.970669	0.0347845	Atezo <Median vs Placebo <Median	136	0.107209	0.560009	240	Inadequate	*
HDAC8	>=Median	0.660983	0.449993	0.9709	0.034815	Atezo >=Median vs Placebo >=Median	135	0.107209	0.559869	238	Inadequate	*
BRD4	>=Median	0.663039	0.452666	0.971179	0.0348466	Atezo >=Median vs Placebo >=Median	135	0.107209	0.559725	238	Inadequate	*
PADI1	>=Median	0.667805	0.45883	0.971958	0.034988	Atezo >=Median vs Placebo >=Median	135	0.107428	0.559078	239	Inadequate	*
SMARCA1	<Median	0.663121	0.452339	0.972123	0.0353065	Atezo <Median vs Placebo <Median	136	0.108013	0.557629	241	Inadequate	*
KDM7A	>=Median	0.659617	0.447721	0.971797	0.03532	Atezo >=Median vs Placebo >=Median	135	0.108013	0.557568	240	Inadequate	*
PRMT9	>=Median	0.65761	0.444661	0.97254	0.035779	Atezo >=Median vs Placebo >=Median	135	0.109159	0.555499	241	Inadequate	*
PRKCD	<Median	0.661836	0.450148	0.973074	0.035838	Atezo <Median vs Placebo <Median	136	0.109159	0.555234	243	Inadequate	*
JADE2	<Median	0.663926	0.452573	0.973982	0.0361894	Atezo <Median vs Placebo <Median	136	0.11001	0.553667	244	Inadequate	*
SIRT7	<Median	0.658216	0.444869	0.97388	0.0364044	Atezo <Median vs Placebo <Median	136	0.110101	0.552714	244	Inadequate	*
PARP3	>=Median	0.657591	0.443979	0.973978	0.036481	Atezo >=Median vs Placebo >=Median	135	0.110101	0.552375	243	Inadequate	*
RSF1	>=Median	0.665723	0.454666	0.974752	0.0364918	Atezo >=Median vs Placebo >=Median	135	0.110101	0.552327	243	Inadequate	*
ANP32A	<Median	0.651178	0.435606	0.973434	0.0365079	Atezo <Median vs Placebo <Median	136	0.110101	0.552256	245	Inadequate	*
APOBEC3G	<Median	0.660199	0.447228	0.974588	0.036663	Atezo <Median vs Placebo <Median	136	0.110351	0.551573	245	Inadequate	*
CHD9	>=Median	0.657976	0.44423	0.974569	0.0367535	Atezo >=Median vs Placebo >=Median	135	0.110405	0.551175	243	Inadequate	*
SAP25	<Median	0.718304	0.526211	0.980519	0.0371719	Atezo <Median vs Placebo <Median	216	0.111443	0.549347	391	Inadequate	*
ACTR6	<Median	0.659314	0.445476	0.975799	0.0373024	Atezo <Median vs Placebo <Median	136	0.111501	0.54878	247	Inadequate	*
DDX21	<Median	0.662664	0.449848	0.97616	0.0373379	Atezo <Median vs Placebo <Median	136	0.111501	0.548626	247	Inadequate	*
TFPT	<Median	0.662394	0.449425	0.976281	0.0374104	Atezo <Median vs Placebo <Median	136	0.111501	0.548312	247	Inadequate	*
SATB1	<Median	0.660129	0.446348	0.976302	0.0375178	Atezo <Median vs Placebo <Median	136	0.111603	0.547848	247	Inadequate	*
BRD2	>=Median	0.66294	0.449948	0.976756	0.0376262	Atezo >=Median vs Placebo >=Median	135	0.111707	0.54738	246	Inadequate	*
HDAC1	<Median	0.65058	0.433645	0.976037	0.0377871	Atezo <Median vs Placebo <Median	136	0.111833	0.546688	248	Inadequate	*
ZNF687	<Median	0.656127	0.440819	0.9766	0.0378337	Atezo <Median vs Placebo <Median	136	0.111833	0.546488	248	Inadequate	*
KDM3B	>=Median	0.653953	0.437934	0.976529	0.0378882	Atezo >=Median vs Placebo >=Median	135	0.111833	0.546255	246	Inadequate	*
TEX10	<Median	0.648196	0.430359	0.976297	0.0380091	Atezo <Median vs Placebo <Median	136	0.111973	0.545738	248	Inadequate	*
TOP2A	<Median	0.654936	0.438365	0.978503	0.0388235	Atezo <Median vs Placebo <Median	136	0.114152	0.542287	251	Inadequate	*
TADA2B	>=Median	0.658357	0.442754	0.978951	0.0389174	Atezo >=Median vs Placebo >=Median	135	0.114179	0.541893	249	Inadequate	*
ZFP57	>=Median	0.666545	0.453491	0.979693	0.0389824	Atezo >=Median vs Placebo >=Median	135	0.114179	0.541621	249	Inadequate	*
HINFP	>=Median	0.660913	0.445915	0.979572	0.0391344	Atezo >=Median vs Placebo >=Median	135	0.114404	0.540986	250	Inadequate	*
SFSWAP	>=Median	0.663433	0.449095	0.980066	0.039293	Atezo >=Median vs Placebo >=Median	135	0.114648	0.540325	250	Inadequate	*
MASTL	>=Median	0.659208	0.443326	0.980216	0.0395248	Atezo >=Median vs Placebo >=Median	135	0.114897	0.539363	251	Inadequate	*
TBL1XR1	>=Median	0.671952	0.460207	0.981124	0.0395287	Atezo >=Median vs Placebo >=Median	135	0.114897	0.539347	251	Inadequate	*
CDK1	>=Median	0.663973	0.449438	0.980916	0.0397117	Atezo >=Median vs Placebo >=Median	135	0.11513	0.538591	251	Inadequate	*
NFYC	>=Median	0.670936	0.458645	0.981489	0.0397598	Atezo >=Median vs Placebo >=Median	135	0.11513	0.538392	251	Inadequate	*
RING1	<Median	0.666022	0.452026	0.981328	0.0398521	Atezo <Median vs Placebo <Median	136	0.115179	0.538012	253	Inadequate	*
SMARCA4	>=Median	0.668252	0.4546	0.982317	0.0402932	Atezo >=Median vs Placebo >=Median	135	0.116233	0.536206	252	Inadequate	*
TTK	>=Median	0.67251	0.459988	0.983221	0.0406303	Atezo >=Median vs Placebo >=Median	135	0.116985	0.534837	253	Inadequate	*
KDM5D	>=Median	0.663616	0.447756	0.983542	0.0410889	Atezo >=Median vs Placebo >=Median	135	0.118082	0.532989	254	Inadequate	*
CUL4B	<Median	0.670484	0.45653	0.98471	0.0414964	Atezo <Median vs Placebo <Median	136	0.119029	0.53136	257	Inadequate	*
ATF2	>=Median	0.66961	0.455092	0.985245	0.0418101	Atezo >=Median vs Placebo >=Median	135	0.119497	0.530115	256	Inadequate	*
MAPKAPK3	<Median	0.67364	0.460479	0.985475	0.0418163	Atezo <Median vs Placebo <Median	136	0.119497	0.530091	258	Inadequate	*
TRIM16	>=Median	0.66149	0.444171	0.985136	0.0419858	Atezo >=Median vs Placebo >=Median	135	0.119688	0.529422	257	Inadequate	*
KDM6A	>=Median	0.664893	0.4486	0.985473	0.0420673	Atezo >=Median vs Placebo >=Median	135	0.119688	0.529101	257	Inadequate	*
AURKC	<Median	0.669757	0.454967	0.985949	0.0421854	Atezo <Median vs Placebo <Median	136	0.119688	0.528636	259	Inadequate	*
MGEA5	>=Median	0.669505	0.454602	0.985999	0.0422196	Atezo >=Median vs Placebo >=Median	135	0.119688	0.528502	257	Inadequate	*
BRD7	>=Median	0.664651	0.448101	0.985852	0.0422752	Atezo >=Median vs Placebo >=Median	135	0.119688	0.528284	257	Inadequate	*
EID1	<Median	0.668867	0.453419	0.986687	0.0426083	Atezo <Median vs Placebo <Median	136	0.120332	0.526982	260	Inadequate	*
CELF2	>=Median	0.668844	0.453344	0.986782	0.0426601	Atezo >=Median vs Placebo >=Median	135	0.120332	0.526781	258	Inadequate	*
RBM7	>=Median	0.672908	0.458662	0.987231	0.042798	Atezo >=Median vs Placebo >=Median	135	0.120498	0.526245	259	Inadequate	*
RAI1	>=Median	0.670204	0.454974	0.98725	0.0428782	Atezo >=Median vs Placebo >=Median	135	0.120501	0.525934	259	Inadequate	*
TAF7	>=Median	0.66606	0.449286	0.987424	0.0430769	Atezo >=Median vs Placebo >=Median	135	0.120635	0.525165	259	Inadequate	*
DDX5	>=Median	0.667414	0.451	0.987674	0.0431778	Atezo >=Median vs Placebo >=Median	135	0.120635	0.524776	260	Inadequate	*
PDP1	>=Median	0.674076	0.459885	0.988028	0.0432075	Atezo >=Median vs Placebo >=Median	135	0.120635	0.524662	260	Inadequate	*
SCML4	>=Median	0.661518	0.443084	0.987636	0.0433001	Atezo >=Median vs Placebo >=Median	135	0.120635	0.524306	260	Inadequate	*
PRDM7	<Median	0.739755	0.552209	0.990995	0.0433212	Atezo <Median vs Placebo <Median	236	0.120635	0.524225	454	Inadequate	*
KDM4D	>=Median	0.66786	0.451104	0.988767	0.0437592	Atezo >=Median vs Placebo >=Median	135	0.121633	0.522548	261	Inadequate	*
RB1	<Median	0.665129	0.4474	0.988817	0.043847	Atezo <Median vs Placebo <Median	136	0.121655	0.522214	263	Inadequate	*
BAP1	<Median	0.67167	0.455847	0.989677	0.0441741	Atezo <Median vs Placebo <Median	136	0.122156	0.520974	264	Inadequate	*
ZNF592	<Median	0.668034	0.450977	0.989561	0.0441876	Atezo <Median vs Placebo <Median	136	0.122156	0.520923	264	Inadequate	*
CTCFL	<Median	0.712735	0.512309	0.99157	0.0444084	Atezo <Median vs Placebo <Median	186	0.122545	0.52009	362	Inadequate	*
RARA	>=Median	0.673268	0.457281	0.991273	0.0450299	Atezo >=Median vs Placebo >=Median	135	0.123897	0.517763	264	Inadequate	*
PPM1G	>=Median	0.678395	0.464086	0.991671	0.0451618	Atezo >=Median vs Placebo >=Median	135	0.123897	0.517273	265	Inadequate	*
DR1	>=Median	0.672826	0.456539	0.991581	0.0452102	Atezo >=Median vs Placebo >=Median	135	0.123897	0.517093	265	Inadequate	*
YWHAZ	<Median	0.66788	0.449912	0.991449	0.0452234	Atezo <Median vs Placebo <Median	136	0.123897	0.517044	267	Inadequate	*
CHD3	>=Median	0.667887	0.449806	0.991701	0.0453621	Atezo >=Median vs Placebo >=Median	135	0.124055	0.51653	265	Inadequate	*
ACIN1	<Median	0.674553	0.458696	0.99199	0.04541	Atezo <Median vs Placebo <Median	136	0.12015	0.516353	267	Inadequate	*
KMT5B	>=Median	0.682202	0.468734	0.992884	0.045797	Atezo >=Median vs Placebo >=Median	135	0.12015	0.514928	266	Inadequate	*
NSUN6	>=Median	0.674287	0.457936	0.992852	0.0459013	Atezo >=Median vs Placebo >=Median	135	0.125142	0.514545	266	Inadequate	*
RSRC1	<Median	0.677561	0.462334	0.992979	0.0459238	Atezo <Median vs Placebo <Median	136	0.125142	0.514463	268	Inadequate	*
PRDM8	>=Median	0.672093	0.454759	0.993294	0.0461819	Atezo >=Median vs Placebo >=Median	135	0.125323	0.51352	267	Inadequate	*
YEATS2	>=Median	0.671282	0.453628	0.993368	0.0462349	Atezo >=Median vs Placebo >=Median	135	0.125323	0.513327	267	Inadequate	*
TDRKH	>=Median	0.676683	0.460882	0.993529	0.0462512	Atezo >=Median vs Placebo >=Median	135	0.125323	0.513267	267	Inadequate	*
CBX4	<Median	0.680476	0.465922	0.993833	0.0463737	Atezo <Median vs Placebo <Median	136	0.125323	0.512822	270	Inadequate	*
HAT1	<Median	0.667158	0.447982	0.993566	0.0464007	Atezo <Median vs Placebo <Median	136	0.125323	0.512724	270	Inadequate	*
TRRAP	>=Median	0.67234	0.454698	0.994156	0.0466641	Atezo >=Median vs Placebo >=Median	135	0.125812	0.51177	268	Inadequate	*
SLF1	<Median	0.668612	0.449666	0.994166	0.0467151	Atezo <Median vs Placebo <Median	136	0.12015	0.511586	270	Inadequate	*
DNAJC1	<Median	0.671224	0.453054	0.994455	0.0468464	Atezo <Median vs Placebo <Median	136	0.126081	0.511112	271	Inadequate	*
DPY30	>=Median	0.677722	0.461391	0.995482	0.047362	Atezo >=Median vs Placebo >=Median	135	0.127179	0.509263	270	Inadequate	*
SFMBT1	>=Median	0.670306	0.45136	0.99546	0.0474214	Atezo >=Median vs Placebo >=Median	135	0.127179	0.509051	270	Inadequate	*
SNAI2	>=Median	0.674689	0.456991	0.996093	0.0477419	Atezo >=Median vs Placebo >=Median	135	0.127814	0.507912	271	Inadequate	*
POLE3	<Median	0.660174	0.437433	0.996336	0.0479913	Atezo <Median vs Placebo <Median	136	0.128235	0.50703	273	Inadequate	*
CHRAC1	<Median	0.673367	0.45495	0.996642	0.048067	Atezo <Median vs Placebo <Median	136	0.128235	0.506762	274	Inadequate	*
ANP32B	<Median	0.667035	0.44632	0.9969	0.0482557	Atezo <Median vs Placebo <Median	136	0.128513	0.506098	274	Inadequate	*
SSRP1	>=Median	0.674183	0.455785	0.99723	0.0483984	Atezo >=Median vs Placebo >=Median	135	0.128627	0.505597	272	Inadequate	*
DNAJC2	>=Median	0.672643	0.453598	0.997466	0.0485429	Atezo >=Median vs Placebo >=Median	135	0.128627	0.505091	273	Inadequate	*
NFRKB	<Median	0.676161	0.458334	0.997513	0.048551	Atezo <Median vs Placebo <Median	136	0.128627	0.505063	275	Inadequate	*
GSE1	>=Median	0.677715	0.460347	0.997719	0.0486626	Atezo >=Median vs Placebo >=Median	135	0.128669	0.504673	273	Inadequate	*
UBE2H	>=Median	0.676474	0.45861	0.997834	0.0487356	Atezo >=Median vs Placebo >=Median	135	0.128669	0.504418	273	Inadequate	*
HNRNPM	<Median	0.668563	0.447928	0.997875	0.0487956	Atezo <Median vs Placebo <Median	136	0.12015	0.504209	275	Inadequate	*
USP44	<Median	0.681838	0.465805	0.998063	0.0488453	Atezo <Median vs Placebo <Median	136	0.128736	0.504037	276	Inadequate	*
PRPF31	<Median	0.674205	0.455293	0.998373	0.0490574	Atezo <Median vs Placebo <Median	136	0.129072	0.5033	276	Inadequate	*
CELF3	>=Median	0.677963	0.460247	0.998668	0.0492166	Atezo >=Median vs Placebo >=Median	135	0.12908	0.502749	274	Inadequate	*
TAF10	<Median	0.673569	0.454301	0.998668	0.0492299	Atezo <Median vs Placebo <Median	136	0.12908	0.502703	276	Inadequate	*
RBM4	>=Median	0.677804	0.459771	0.999235	0.0495499	Atezo >=Median vs Placebo >=Median	135	0.129697	0.5016	275	Inadequate	*
JAK2	<Median	0.680134	0.46274	0.999661	0.0497987	Atezo <Median vs Placebo <Median	136	0.130125	0.500746	278	Inadequate	*
KDM1A	>=Median	0.679858	0.462288	0.999825	0.0498959	Atezo >=Median vs Placebo >=Median	135	0.130156	0.500414	276	Inadequate	*
HLCS	>=Median	0.683502	0.467091	1.00018	0.0501085	Atezo >=Median vs Placebo >=Median	135	0.130369	0.499689	277	Inadequate	NS
ZBTB16	<Median	0.680942	0.463566	1.00025	0.0501486	Atezo <Median vs Placebo <Median	136	0.130369	0.499552	279	Inadequate	NS
METTL16	<Median	0.674833	0.455149	1.00055	0.0503202	Atezo <Median vs Placebo <Median	136	0.130525	0.498969	279	Inadequate	NS
ELP6	>=Median	0.677233	0.45835	1.00064	0.0503795	Atezo >=Median vs Placebo >=Median	135	0.130525	0.498768	277	Inadequate	NS
BABAM2	<Median	0.679092	0.460825	1.00074	0.0504375	Atezo <Median vs Placebo <Median	136	0.12015	0.498572	279	Inadequate	NS
CHUK	<Median	0.678151	0.459427	1.001	0.0505927	Atezo <Median vs Placebo <Median	136	0.130805	0.498047	280	Inadequate	NS
MPHOSPH8	<Median	0.679766	0.461538	1.00118	0.0507002	Atezo <Median vs Placebo <Median	136	0.130805	0.497684	280	Inadequate	NS
ACTR3B	<Median	0.672658	0.451888	1.00129	0.0507449	Atezo <Median vs Placebo <Median	136	0.130805	0.497533	280	Inadequate	NS
SUV39H1	<Median	0.678325	0.459358	1.00167	0.050989	Atezo <Median vs Placebo <Median	136	0.131213	0.496713	281	Inadequate	NS
MCRS1	<Median	0.680631	0.462267	1.00215	0.051283	Atezo <Median vs Placebo <Median	136	0.131747	0.495728	281	Inadequate	NS
HR	<Median	0.677137	0.457331	1.00259	0.0515282	Atezo <Median vs Placebo <Median	136	0.132025	0.494911	282	Inadequate	NS
MBNL3	>=Median	0.685782	0.469095	1.00256	0.0515642	Atezo >=Median vs Placebo >=Median	135	0.132025	0.494791	280	Inadequate	NS
PRKAB2	>=Median	0.675405	0.4548	1.00302	0.0517703	Atezo >=Median vs Placebo >=Median	135	0.132151	0.494107	281	Inadequate	NS
NTMT1	>=Median	0.682245	0.464082	1.00296	0.0517864	Atezo >=Median vs Placebo >=Median	135	0.132151	0.494054	281	Inadequate	NS
HNRNPL	>=Median	0.680225	0.461254	1.00315	0.0518831	Atezo >=Median vs Placebo >=Median	135	0.12015	0.493734	281	Inadequate	NS
GADD45G	>=Median	0.685923	0.468951	1.00328	0.0520071	Atezo >=Median vs Placebo >=Median	135	0.132492	0.493324	281	Inadequate	NS
USP21	>=Median	0.67991	0.460644	1.00354	0.0521189	Atezo >=Median vs Placebo >=Median	135	0.132511	0.492956	281	Inadequate	NS
UBR5	<Median	0.681542	0.462805	1.00366	0.0522028	Atezo <Median vs Placebo <Median	136	0.132511	0.49268	284	Inadequate	NS
INO80	>=Median	0.683316	0.465174	1.00375	0.052275	Atezo >=Median vs Placebo >=Median	135	0.132511	0.492442	282	Inadequate	NS
RAG1	<Median	0.678666	0.458443	1.00468	0.0527887	Atezo <Median vs Placebo <Median	136	0.133591	0.490761	285	Inadequate	NS
CHD8	<Median	0.682322	0.463346	1.00478	0.0528927	Atezo <Median vs Placebo <Median	136	0.133633	0.490422	285	Inadequate	NS
DAPK3	>=Median	0.685196	0.467119	1.00508	0.0531099	Atezo >=Median vs Placebo >=Median	135	0.133868	0.489717	284	Inadequate	NS
BRWD3	>=Median	0.68291	0.463948	1.00521	0.0531612	Atezo >=Median vs Placebo >=Median	135	0.133868	0.489551	284	Inadequate	NS
KANSL1	>=Median	0.681656	0.462014	1.00572	0.0534534	Atezo >=Median vs Placebo >=Median	135	0.134382	0.488606	285	Inadequate	NS
CBX7	>=Median	0.681066	0.460926	1.00635	0.0538289	Atezo >=Median vs Placebo >=Median	135	0.135103	0.487399	285	Inadequate	NS
SETDB1	>=Median	0.681968	0.461968	1.00674	0.0540827	Atezo >=Median vs Placebo >=Median	135	0.135518	0.486587	286	Inadequate	NS
HMGN5	<Median	0.682758	0.462925	1.00699	0.0542477	Atezo <Median vs Placebo <Median	136	0.135708	0.486061	289	Inadequate	NS
RNF8	>=Median	0.68878	0.47065	1.00801	0.054995	Atezo >=Median vs Placebo >=Median	135	0.137353	0.483695	288	Inadequate	NS
ARID4A	>=Median	0.677954	0.455716	1.00857	0.0551297	Atezo >=Median vs Placebo >=Median	135	0.137464	0.483272	289	Inadequate	NS
SMARCAL1	<Median	0.683616	0.462941	1.00948	0.0558101	Atezo <Median vs Placebo <Median	136	0.138934	0.481146	292	Inadequate	NS
KANSL2	<Median	0.686217	0.466232	1.01	0.0561973	Atezo <Median vs Placebo <Median	136	0.139669	0.479946	293	Inadequate	NS
KAT2A	>=Median	0.684645	0.463614	1.01105	0.0568184	Atezo >=Median vs Placebo >=Median	135	0.140984	0.478036	293	Inadequate	NS
UBR2	<Median	0.673422	0.44817	1.01188	0.057028	Atezo <Median vs Placebo <Median	136	0.141274	0.477395	295	Inadequate	NS
ATN1	>=Median	0.685673	0.464666	1.0118	0.0573172	Atezo >=Median vs Placebo >=Median	135	0.14176	0.476515	294	Inadequate	NS
EXOSC2	>=Median	0.685525	0.464127	1.01253	0.0577792	Atezo >=Median vs Placebo >=Median	135	0.142672	0.475116	295	Inadequate	NS
HDAC5	>=Median	0.688845	0.468601	1.01261	0.0579285	Atezo >=Median vs Placebo >=Median	135	0.142809	0.474666	295	Inadequate	NS
PCNA	>=Median	0.689967	0.470023	1.01283	0.058111	Atezo >=Median vs Placebo >=Median	135	0.143028	0.474117	296	Inadequate	NS
SKP1	<Median	0.686489	0.464618	1.01431	0.0589434	Atezo <Median vs Placebo <Median	136	0.144843	0.471633	300	Inadequate	NS
PELP1	>=Median	0.684588	0.461838	1.01477	0.0591686	Atezo >=Median vs Placebo >=Median	135	0.144905	0.470967	298	Inadequate	NS
SETD3	<Median	0.684882	0.462202	1.01484	0.0592244	Atezo <Median vs Placebo <Median	136	0.144905	0.470801	300	Inadequate	NS
BMI1	>=Median	0.687365	0.465605	1.01475	0.0592533	Atezo >=Median vs Placebo >=Median	135	0.144905	0.470716	298	Inadequate	NS
ACTR5	>=Median	0.687363	0.465454	1.01507	0.0594606	Atezo >=Median vs Placebo >=Median	135	0.14494	0.470105	299	Inadequate	NS
SAP30L	<Median	0.697714	0.479809	1.01458	0.0595391	Atezo <Median vs Placebo <Median	136	0.14494	0.469874	301	Inadequate	NS
UIMC1	>=Median	0.679226	0.454217	1.0157	0.0595527	Atezo >=Median vs Placebo >=Median	135	0.14494	0.469834	299	Inadequate	NS
GADD45B	<Median	0.687461	0.4654	1.01547	0.0597253	Atezo <Median vs Placebo <Median	136	0.144955	0.469328	302	Inadequate	NS
DDX17	>=Median	0.692199	0.471915	1.01531	0.0598038	Atezo >=Median vs Placebo >=Median	135	0.144955	0.469097	300	Inadequate	NS
APOBEC3D	>=Median	0.681822	0.457558	1.016	0.0598437	Atezo >=Median vs Placebo >=Median	135	0.144955	0.468981	300	Inadequate	NS
TAF6	<Median	0.681884	0.457335	1.01668	0.0602756	Atezo <Median vs Placebo <Median	136	0.14577	0.46772	303	Inadequate	NS
PRDM4	<Median	0.678993	0.453129	1.01744	0.0606313	Atezo <Median vs Placebo <Median	136	0.146398	0.466688	304	Inadequate	NS
NSUN2	<Median	0.678764	0.452583	1.01798	0.0609593	Atezo <Median vs Placebo <Median	136	0.146957	0.465741	305	Inadequate	NS
RNF2	>=Median	0.690975	0.469286	1.01739	0.0611207	Atezo >=Median vs Placebo >=Median	135	0.147114	0.465277	303	Inadequate	NS
BRD9	>=Median	0.692459	0.471263	1.01748	0.061245	Atezo >=Median vs Placebo >=Median	135	0.147181	0.46492	303	Inadequate	NS
NOC2L	<Median	0.687575	0.464388	1.01803	0.0613808	Atezo <Median vs Placebo <Median	136	0.147236	0.464531	306	Inadequate	NS
PRKCA	>=Median	0.687954	0.464673	1.01852	0.0617223	Atezo >=Median vs Placebo >=Median	135	0.147236	0.463555	304	Inadequate	NS
AURKA	>=Median	0.686062	0.462014	1.01876	0.0617861	Atezo >=Median vs Placebo >=Median	135	0.147236	0.463373	304	Inadequate	NS
SETDB2	<Median	0.686586	0.462732	1.01873	0.0617937	Atezo <Median vs Placebo <Median	136	0.147236	0.463352	306	Inadequate	NS
RBM11	>=Median	0.692195	0.470455	1.01845	0.0618742	Atezo >=Median vs Placebo >=Median	135	0.147236	0.463122	304	Inadequate	NS
PRDM14	>=Median	0.599986	0.350914	1.02584	0.0619392	Atezo >=Median vs Placebo >=Median	78	0.147236	0.462938	176	Inadequate	NS
PRKAG1	<Median	0.691151	0.468955	1.01863	0.0619434	Atezo <Median vs Placebo <Median	136	0.147236	0.462926	307	Inadequate	NS
HMGN4	<Median	0.685037	0.459781	1.02065	0.0629578	Atezo <Median vs Placebo <Median	136	0.149097	0.460064	309	Inadequate	NS
YEATS4	>=Median	0.689892	0.466403	1.02047	0.0630984	Atezo >=Median vs Placebo >=Median	135	0.149097	0.459671	307	Inadequate	NS
BRCA2	>=Median	0.696109	0.475058	1.02002	0.0631269	Atezo >=Median vs Placebo >=Median	135	0.149097	0.459591	307	Inadequate	NS
HSPA1A	>=Median	0.680692	0.453596	1.02149	0.0632666	Atezo >=Median vs Placebo >=Median	135	0.149097	0.459201	308	Inadequate	NS
HSPA1A	>=Median	0.680692	0.453596	1.02149	0.0632666	Atezo >=Median vs Placebo >=Median	135	0.149097	0.459201	308	Inadequate	NS
FOXP3	>=Median	0.687367	0.462753	1.02101	0.0633123	Atezo >=Median vs Placebo >=Median	135	0.149097	0.459074	308	Inadequate	NS
PRDM5	<Median	0.688353	0.463963	1.02127	0.0635381	Atezo <Median vs Placebo <Median	136	0.14919	0.458445	311	Inadequate	NS
FOXA1	>=Median	0.690547	0.466966	1.02118	0.0635999	Atezo >=Median vs Placebo >=Median	135	0.14919	0.458274	308	Inadequate	NS
MTA1	>=Median	0.69092	0.467443	1.02124	0.0636612	Atezo >=Median vs Placebo >=Median	135	0.14919	0.458104	309	Inadequate	NS
HDAC3	>=Median	0.684029	0.457847	1.02195	0.0637432	Atezo >=Median vs Placebo >=Median	135	0.14919	0.457876	309	Inadequate	NS
RAD54B	>=Median	0.69003	0.465918	1.02194	0.0640768	Atezo >=Median vs Placebo >=Median	135	0.149742	0.456954	310	Inadequate	NS
DAXX	>=Median	0.694904	0.472614	1.02175	0.0642295	Atezo >=Median vs Placebo >=Median	135	0.149869	0.456533	310	Inadequate	NS
ING4	<Median	0.690449	0.46617	1.02263	0.0645586	Atezo <Median vs Placebo <Median	136	0.150075	0.455629	313	Inadequate	NS
BAZ1B	>=Median	0.697218	0.475625	1.02205	0.0645752	Atezo >=Median vs Placebo >=Median	135	0.150075	0.455584	311	Inadequate	NS
NPAS2	<Median	0.688511	0.463414	1.02295	0.0646521	Atezo <Median vs Placebo <Median	136	0.150075	0.455373	313	Inadequate	NS
NSD1	>=Median	0.693789	0.470724	1.02256	0.0647113	Atezo >=Median vs Placebo >=Median	135	0.150075	0.455211	311	Inadequate	NS
VDR	>=Median	0.689383	0.46431	1.02356	0.0651119	Atezo >=Median vs Placebo >=Median	135	0.150076	0.454119	312	Inadequate	NS
CBX1	>=Median	0.696204	0.473722	1.02317	0.0652784	Atezo >=Median vs Placebo >=Median	135	0.150076	0.453666	312	Inadequate	NS
PHF19	>=Median	0.691815	0.46758	1.02359	0.0652806	Atezo >=Median vs Placebo >=Median	135	0.150076	0.45366	312	Inadequate	NS
SHPRH	<Median	0.69084	0.466186	1.02375	0.0653321	Atezo <Median vs Placebo <Median	136	0.150076	0.453521	315	Inadequate	NS
EXOSC9	>=Median	0.698459	0.476809	1.02315	0.0654039	Atezo >=Median vs Placebo >=Median	135	0.150076	0.453326	313	Inadequate	NS
ZNF217	>=Median	0.696853	0.47453	1.02334	0.0654311	Atezo >=Median vs Placebo >=Median	135	0.150076	0.453252	313	Inadequate	NS
ATRX	<Median	0.68478	0.457698	1.02453	0.0654617	Atezo <Median vs Placebo <Median	136	0.150076	0.45317	315	Inadequate	NS
MIS18A	>=Median	0.697359	0.475197	1.02339	0.0654982	Atezo >=Median vs Placebo >=Median	135	0.150076	0.453071	313	Inadequate	NS
MAGOH	>=Median	0.696274	0.473574	1.0237	0.0656426	Atezo >=Median vs Placebo >=Median	135	0.15018	0.452681	313	Inadequate	NS
RBM24	>=Median	0.697318	0.474896	1.02391	0.0658581	Atezo >=Median vs Placebo >=Median	135	0.15018	0.452099	314	Inadequate	NS
L3MBTL3	<Median	0.699751	0.478287	1.02376	0.0659129	Atezo <Median vs Placebo <Median	136	0.15018	0.451952	316	Inadequate	NS
ATXN7L3	>=Median	0.688538	0.462574	1.02488	0.0659373	Atezo >=Median vs Placebo >=Median	135	0.15018	0.451886	314	Inadequate	NS
TFDP1	>=Median	0.702257	0.481667	1.02387	0.0661611	Atezo >=Median vs Placebo >=Median	135	0.150465	0.451285	314	Inadequate	NS
RBX1	>=Median	0.701271	0.479832	1.0249	0.066815	Atezo >=Median vs Placebo >=Median	135	0.151726	0.449539	316	Inadequate	NS
TP53BP1	>=Median	0.700376	0.478462	1.02522	0.0669717	Atezo >=Median vs Placebo >=Median	135	0.151856	0.449123	316	Inadequate	NS
TADA3	<Median	0.694702	0.470398	1.02596	0.0670824	Atezo <Median vs Placebo <Median	136	0.151881	0.448829	319	Inadequate	NS
L3MBTL4	>=Median	0.705543	0.485278	1.02579	0.067755	Atezo >=Median vs Placebo >=Median	135	0.153177	0.447055	318	Inadequate	NS
AURKB	<Median	0.693653	0.468385	1.02726	0.0678937	Atezo <Median vs Placebo <Median	136	0.153263	0.446691	321	Inadequate	NS
BRPF1	<Median	0.695864	0.471288	1.02745	0.0681905	Atezo <Median vs Placebo <Median	136	0.153706	0.445915	321	Inadequate	NS
HCFC2	<Median	0.68765	0.459626	1.0288	0.0684789	Atezo <Median vs Placebo <Median	136	0.15377	0.445163	322	Inadequate	NS
KDM6B	>=Median	0.694056	0.468555	1.02808	0.0684853	Atezo >=Median vs Placebo >=Median	135	0.15377	0.445147	320	Inadequate	NS
RUVBL1	>=Median	0.699949	0.476827	1.02748	0.0685214	Atezo >=Median vs Placebo >=Median	135	0.15377	0.445053	320	Inadequate	NS
EXOSC5	<Median	0.696453	0.471503	1.02872	0.0691148	Atezo <Median vs Placebo <Median	136	0.154874	0.443516	324	Inadequate	NS
L3MBTL2	>=Median	0.701499	0.478481	1.02846	0.0693409	Atezo >=Median vs Placebo >=Median	135	0.155097	0.442933	322	Inadequate	NS
TOP2B	<Median	0.695797	0.470381	1.02924	0.0694174	Atezo <Median vs Placebo <Median	136	0.155097	0.442736	324	Inadequate	NS
PRDM11	<Median	0.696072	0.470599	1.02957	0.0696728	Atezo <Median vs Placebo <Median	136	0.155363	0.442081	325	Inadequate	NS
SIRT2	<Median	0.701749	0.478574	1.029	0.0697401	Atezo <Median vs Placebo <Median	136	0.155363	0.441909	325	Inadequate	NS
SETD2	>=Median	0.699701	0.475535	1.02954	0.0699511	Atezo >=Median vs Placebo >=Median	135	0.155605	0.441369	323	Inadequate	NS
BPTF	<Median	0.684489	0.454	1.03199	0.0703527	Atezo <Median vs Placebo <Median	136	0.156271	0.440347	326	Inadequate	NS
PHC3	<Median	0.696106	0.469667	1.03172	0.0711654	Atezo <Median vs Placebo <Median	136	0.157761	0.438293	328	Inadequate	NS
MBIP	<Median	0.695177	0.468316	1.03193	0.0712304	Atezo <Median vs Placebo <Median	136	0.157761	0.43813	328	Inadequate	NS
METTL13	>=Median	0.707512	0.485739	1.03054	0.0713584	Atezo >=Median vs Placebo >=Median	135	0.156989	0.437808	326	Inadequate	NS
RUVBL2	>=Median	0.697254	0.470845	1.03253	0.0718387	Atezo >=Median vs Placebo >=Median	135	0.158878	0.436607	327	Inadequate	NS
DPF1	>=Median	0.694378	0.466589	1.03337	0.0721574	Atezo >=Median vs Placebo >=Median	135	0.159252	0.435814	328	Inadequate	NS
PRDM16	<Median	0.70248	0.478001	1.03238	0.0722165	Atezo <Median vs Placebo <Median	136	0.159252	0.435668	331	Inadequate	NS
PPP4R2	>=Median	0.702251	0.477408	1.03299	0.0726324	Atezo >=Median vs Placebo >=Median	135	0.159578	0.434638	329	Inadequate	NS
HIF1AN	>=Median	0.703352	0.478896	1.03301	0.0727548	Atezo >=Median vs Placebo >=Median	135	0.159578	0.434336	330	Inadequate	NS
ALKBH4	<Median	0.705598	0.481978	1.03297	0.0729472	Atezo <Median vs Placebo <Median	136	0.159578	0.433863	332	Inadequate	NS
NIPBL	<Median	0.693422	0.464732	1.03465	0.0729503	Atezo <Median vs Placebo <Median	136	0.159578	0.433855	332	Inadequate	NS
CUL4A	>=Median	0.707747	0.484993	1.03281	0.0730465	Atezo >=Median vs Placebo >=Median	135	0.159578	0.433619	330	Inadequate	NS
MRGBP	>=Median	0.693604	0.464922	1.03477	0.0730516	Atezo >=Median vs Placebo >=Median	135	0.159578	0.433606	330	Inadequate	NS
SFMBT2	<Median	0.704513	0.480333	1.03332	0.0730965	Atezo <Median vs Placebo <Median	136	0.159578	0.433496	333	Inadequate	NS
HMGN3	>=Median	0.703513	0.478666	1.03398	0.0734704	Atezo >=Median vs Placebo >=Median	135	0.160165	0.43258	331	Inadequate	NS
METTL11B	<Median	0.700191	0.473862	1.03462	0.0735983	Atezo <Median vs Placebo <Median	137	0.160215	0.432268	336	Inadequate	NS
PHF20L1	>=Median	0.704254	0.479295	1.0348	0.0741398	Atezo >=Median vs Placebo >=Median	135	0.161164	0.430951	333	Inadequate	NS
KDM5A	<Median	0.69905	0.471586	1.03623	0.074625	Atezo <Median vs Placebo <Median	136	0.161769	0.429779	336	Inadequate	NS
ATR	<Median	0.695651	0.466734	1.03684	0.0747036	Atezo <Median vs Placebo <Median	136	0.161769	0.42959	337	Inadequate	NS
APEX1	>=Median	0.70244	0.476329	1.03588	0.0747361	Atezo >=Median vs Placebo >=Median	135	0.161769	0.429511	334	Inadequate	NS
TLK1	<Median	0.703606	0.477659	1.03643	0.075259	Atezo <Median vs Placebo <Median	136	0.16267	0.428257	338	Inadequate	NS
APBB1	>=Median	0.702095	0.475318	1.03707	0.0755547	Atezo >=Median vs Placebo >=Median	135	0.163078	0.427551	336	Inadequate	NS
MIS18BP1	<Median	0.704129	0.478135	1.03694	0.0756859	Atezo <Median vs Placebo <Median	136	0.163131	0.427239	339	Inadequate	NS
SMYD3	>=Median	0.702558	0.475746	1.0375	0.0759204	Atezo >=Median vs Placebo >=Median	135	0.163406	0.426682	337	Inadequate	NS
EP300	<Median	0.696353	0.466747	1.03891	0.0762346	Atezo <Median vs Placebo <Median	136	0.163851	0.425938	340	Inadequate	NS
ZMYM3	>=Median	0.705222	0.479122	1.03802	0.0765997	Atezo >=Median vs Placebo >=Median	135	0.16436	0.425077	338	Inadequate	NS
FOXP3	<Median	0.705712	0.479769	1.03806	0.076687	Atezo <Median vs Placebo <Median	136	0.16436	0.424871	341	Inadequate	NS
SRRM4	<Median	0.695801	0.465573	1.03988	0.0768581	Atezo <Median vs Placebo <Median	136	0.164496	0.42447	342	Inadequate	NS
HDAC7	>=Median	0.707582	0.482227	1.03825	0.0770446	Atezo >=Median vs Placebo >=Median	135	0.164638	0.424033	339	Inadequate	NS
RNF20	<Median	0.702413	0.474769	1.03921	0.0771404	Atezo <Median vs Placebo <Median	136	0.164638	0.423808	342	Inadequate	NS
HIF1AN	<Median	0.701217	0.472965	1.03962	0.0773008	Atezo <Median vs Placebo <Median	136	0.16475	0.423434	343	Inadequate	NS
SMYD4	<Median	0.701673	0.473312	1.04021	0.0777818	Atezo <Median vs Placebo <Median	136	0.165544	0.422314	344	Inadequate	NS
SF3B1	>=Median	0.71763	0.495684	1.03895	0.0788256	Atezo >=Median vs Placebo >=Median	135	0.167532	0.419906	344	Inadequate	NS
NAP1L1	<Median	0.700677	0.471009	1.04233	0.0791983	Atezo <Median vs Placebo <Median	136	0.168079	0.419054	347	Inadequate	NS
MORF4L2	<Median	0.701139	0.471601	1.0424	0.0793033	Atezo <Median vs Placebo <Median	136	0.168079	0.418814	347	Inadequate	NS
STK4	>=Median	0.7022	0.472536	1.04349	0.0802326	Atezo >=Median vs Placebo >=Median	135	0.169813	0.416706	347	Inadequate	NS
FOXP4	<Median	0.697689	0.465871	1.04486	0.0806375	Atezo <Median vs Placebo <Median	136	0.170433	0.415795	350	Inadequate	NS
MCRS1	>=Median	0.703625	0.474211	1.04403	0.0808173	Atezo >=Median vs Placebo >=Median	135	0.170447	0.415391	348	Inadequate	NS
PRDM6	<Median	0.703672	0.474247	1.04409	0.0808674	Atezo <Median vs Placebo <Median	136	0.170447	0.415279	351	Inadequate	NS
ZNF217	<Median	0.703162	0.473266	1.04473	0.0812764	Atezo <Median vs Placebo <Median	136	0.171073	0.414365	352	Inadequate	NS
CTCF	>=Median	0.706969	0.4786	1.04431	0.0814824	Atezo >=Median vs Placebo >=Median	135	0.17127	0.413906	350	Inadequate	NS
DNMT1	>=Median	0.711453	0.484883	1.04389	0.0817939	Atezo >=Median vs Placebo >=Median	135	0.171688	0.413214	350	Inadequate	NS
PCGF1	>=Median	0.706113	0.477009	1.04525	0.0820688	Atezo >=Median vs Placebo >=Median	135	0.172029	0.412606	351	Inadequate	NS
USP16	<Median	0.705208	0.475247	1.04644	0.0828245	Atezo <Median vs Placebo <Median	136	0.173279	0.410942	355	Inadequate	NS
SMARCA5	<Median	0.708178	0.479481	1.04596	0.0828923	Atezo <Median vs Placebo <Median	136	0.173279	0.410794	355	Inadequate	NS
UCHL5	>=Median	0.708746	0.480132	1.04622	0.0831692	Atezo >=Median vs Placebo >=Median	135	0.173382	0.410189	353	Inadequate	NS
WSB2	>=Median	0.713226	0.486603	1.04539	0.0832003	Atezo >=Median vs Placebo >=Median	135	0.173382	0.41012	354	Inadequate	NS
CDYL2	<Median	0.708185	0.479253	1.04647	0.0832826	Atezo <Median vs Placebo <Median	136	0.173382	0.409941	356	Inadequate	NS
HDAC9	>=Median	0.707896	0.478682	1.04687	0.0835373	Atezo >=Median vs Placebo >=Median	135	0.173609	0.409386	354	Inadequate	NS
SUPT16H	<Median	0.708021	0.478812	1.04695	0.0836188	Atezo <Median vs Placebo <Median	136	0.173609	0.409209	357	Inadequate	NS
SPOP	>=Median	0.707059	0.477144	1.04776	0.0840847	Atezo >=Median vs Placebo >=Median	135	0.174339	0.4082	356	Inadequate	NS
SAFB	<Median	0.706141	0.475745	1.04811	0.0842127	Atezo <Median vs Placebo <Median	136	0.174367	0.407923	358	Inadequate	NS
NCOR1	<Median	0.712197	0.484338	1.04725	0.0844793	Atezo <Median vs Placebo <Median	136	0.174628	0.407349	359	Inadequate	NS
KDM6B	<Median	0.711817	0.483733	1.04744	0.0845676	Atezo <Median vs Placebo <Median	136	0.174628	0.407159	359	Inadequate	NS
RBFOX1	>=Median	0.712963	0.485117	1.04782	0.0850376	Atezo >=Median vs Placebo >=Median	135	0.175361	0.406151	358	Inadequate	NS
TLK1	>=Median	0.710279	0.481045	1.04875	0.0853303	Atezo >=Median vs Placebo >=Median	135	0.175728	0.405526	358	Inadequate	NS
HMGN3	<Median	0.702598	0.469772	1.05082	0.0856827	Atezo <Median vs Placebo <Median	136	0.176215	0.404776	362	Inadequate	NS
RCC1	<Median	0.708687	0.47807	1.05055	0.0864502	Atezo <Median vs Placebo <Median	136	0.177554	0.403152	364	Inadequate	NS
UBE2B	>=Median	0.71174	0.482105	1.05075	0.0871049	Atezo >=Median vs Placebo >=Median	135	0.178659	0.401777	362	Inadequate	NS
RAD51	<Median	0.708613	0.4775	1.05159	0.087227	Atezo <Median vs Placebo <Median	136	0.178669	0.401522	365	Inadequate	NS
EP300	>=Median	0.718464	0.491777	1.04964	0.0873642	Atezo >=Median vs Placebo >=Median	135	0.17871	0.401236	363	Inadequate	NS
RAD54L2	>=Median	0.71203	0.482181	1.05144	0.0876866	Atezo >=Median vs Placebo >=Median	135	0.179022	0.400564	364	Inadequate	NS
MORF4L1	>=Median	0.715849	0.487715	1.0507	0.0877512	Atezo >=Median vs Placebo >=Median	135	0.179022	0.40043	364	Inadequate	NS
SMARCC1	<Median	0.705811	0.47289	1.05346	0.0881756	Atezo <Median vs Placebo <Median	136	0.179315	0.39955	368	Inadequate	NS
ZHX1	>=Median	0.711611	0.481277	1.05218	0.0881858	Atezo >=Median vs Placebo >=Median	135	0.179315	0.399529	365	Inadequate	NS
BRMS1	>=Median	0.717631	0.489955	1.0511	0.0883814	Atezo >=Median vs Placebo >=Median	135	0.179315	0.399125	365	Inadequate	NS
MBIP	>=Median	0.717361	0.489526	1.05124	0.088438	Atezo >=Median vs Placebo >=Median	135	0.179315	0.399008	366	Inadequate	NS
RIOX1	<Median	0.709051	0.477404	1.0531	0.0884536	Atezo <Median vs Placebo <Median	136	0.185331	0.398976	368	Inadequate	NS
MORF4L1	<Median	0.710152	0.478981	1.05289	0.0884826	Atezo <Median vs Placebo <Median	136	0.179315	0.398916	368	Inadequate	NS
UBR2	>=Median	0.721407	0.495322	1.05069	0.088713	Atezo >=Median vs Placebo >=Median	135	0.179351	0.398442	366	Inadequate	NS
EXOSC4	<Median	0.716687	0.488362	1.05176	0.0887354	Atezo <Median vs Placebo <Median	136	0.179351	0.398396	369	Inadequate	NS
HCFC2	>=Median	0.718606	0.491021	1.05167	0.0890062	Atezo >=Median vs Placebo >=Median	135	0.179661	0.397839	367	Inadequate	NS
MBD6	>=Median	0.707177	0.474264	1.05447	0.0891784	Atezo >=Median vs Placebo >=Median	135	0.17977	0.397487	367	Inadequate	NS
WSB2	<Median	0.70984	0.477982	1.05417	0.0894087	Atezo <Median vs Placebo <Median	136	0.179997	0.397016	370	Inadequate	NS
TDRD3	>=Median	0.718538	0.49055	1.05248	0.0896409	Atezo >=Median vs Placebo >=Median	135	0.180227	0.396542	368	Inadequate	NS
SMARCAL1	>=Median	0.713986	0.483798	1.0537	0.089779	Atezo >=Median vs Placebo >=Median	135	0.180267	0.396261	369	Inadequate	NS
ACTL6A	<Median	0.716368	0.487184	1.05337	0.0899499	Atezo <Median vs Placebo <Median	136	0.180373	0.395914	372	Inadequate	NS
PCGF1	<Median	0.717816	0.48896	1.05379	0.090548	Atezo <Median vs Placebo <Median	136	0.181334	0.394703	373	Inadequate	NS
TDRD3	<Median	0.711916	0.480246	1.05534	0.0906895	Atezo <Median vs Placebo <Median	136	0.181379	0.394418	373	Inadequate	NS
PARP1	>=Median	0.72077	0.493103	1.05355	0.0909101	Atezo >=Median vs Placebo >=Median	135	0.181582	0.393974	371	Inadequate	NS
GSE1	<Median	0.711847	0.479869	1.05597	0.0911619	Atezo <Median vs Placebo <Median	136	0.181847	0.393468	375	Inadequate	NS
PARP2	>=Median	0.713548	0.482183	1.05593	0.0914467	Atezo >=Median vs Placebo >=Median	135	0.181954	0.392898	372	Inadequate	NS
ASH2L	<Median	0.713095	0.481517	1.05605	0.0914541	Atezo <Median vs Placebo <Median	136	0.181954	0.392883	375	Inadequate	NS
ASH2L	>=Median	0.717272	0.487425	1.0555	0.0918148	Atezo >=Median vs Placebo >=Median	135	0.182434	0.392163	373	Inadequate	NS
TP53	<Median	0.70817	0.473795	1.05849	0.0924185	Atezo <Median vs Placebo <Median	136	0.183311	0.390965	377	Inadequate	NS
PRDM14	<Median	0.759963	0.55197	1.04633	0.0924961	Atezo <Median vs Placebo <Median	193	0.183311	0.390811	536	Inadequate	NS
SPEN	<Median	0.711297	0.478042	1.05837	0.0929211	Atezo <Median vs Placebo <Median	136	0.183627	0.389972	379	Inadequate	NS
UBE2B	<Median	0.718521	0.488585	1.05667	0.0929868	Atezo <Median vs Placebo <Median	136	0.183627	0.389843	379	Inadequate	NS
ALKBH5	>=Median	0.712851	0.480202	1.05821	0.0931028	Atezo >=Median vs Placebo >=Median	135	0.183627	0.389614	376	Inadequate	NS
SS18L2	>=Median	0.718456	0.488402	1.05687	0.0931374	Atezo >=Median vs Placebo >=Median	135	0.183627	0.389547	376	Inadequate	NS
USP16	>=Median	0.718708	0.488598	1.05719	0.0934441	Atezo >=Median vs Placebo >=Median	135	0.183804	0.388945	377	Inadequate	NS
SMARCA5	>=Median	0.718264	0.487881	1.05744	0.0935523	Atezo >=Median vs Placebo >=Median	135	0.183804	0.388733	377	Inadequate	NS
NIPBL	>=Median	0.724585	0.497219	1.05592	0.0935883	Atezo >=Median vs Placebo >=Median	135	0.183804	0.388662	377	Inadequate	NS
JMJD6	<Median	0.716085	0.484552	1.05825	0.0937689	Atezo <Median vs Placebo <Median	136	0.183922	0.388309	381	Inadequate	NS
RNF20	>=Median	0.716801	0.485403	1.05851	0.0941174	Atezo >=Median vs Placebo >=Median	135	0.184369	0.38763	379	Inadequate	NS
EMSY	>=Median	0.722143	0.493248	1.05726	0.0941892	Atezo >=Median vs Placebo >=Median	135	0.188378	0.38749	379	Inadequate	NS
BRMS1	<Median	0.712274	0.478674	1.05987	0.0942885	Atezo <Median vs Placebo <Median	136	0.184467	0.387297	382	Inadequate	NS
DDX50	<Median	0.717665	0.486419	1.05885	0.0945611	Atezo <Median vs Placebo <Median	136	0.184763	0.386768	382	Inadequate	NS
MTA2	<Median	0.714589	0.481784	1.05989	0.0947646	Atezo <Median vs Placebo <Median	136	0.184844	0.386374	383	Inadequate	NS
ACTL6A	>=Median	0.7173	0.485714	1.05931	0.0948538	Atezo >=Median vs Placebo >=Median	135	0.184844	0.386202	380	Inadequate	NS
PHC3	>=Median	0.722314	0.49303	1.05823	0.0950168	Atezo >=Median vs Placebo >=Median	135	0.184844	0.385887	381	Inadequate	NS
SPEN	>=Median	0.723625	0.494938	1.05798	0.0950871	Atezo >=Median vs Placebo >=Median	135	0.184844	0.385752	381	Inadequate	NS
SETD1B	>=Median	0.725562	0.497726	1.05769	0.0952593	Atezo >=Median vs Placebo >=Median	135	0.184944	0.38542	381	Inadequate	NS
JMJD6	>=Median	0.716552	0.483988	1.06087	0.0959451	Atezo >=Median vs Placebo >=Median	135	0.186038	0.384105	383	Inadequate	NS
CHD5	>=Median	0.71476	0.481252	1.06157	0.0961279	Atezo >=Median vs Placebo >=Median	135	0.186156	0.383756	383	Inadequate	NS
ZMYM3	<Median	0.71603	0.482918	1.06167	0.0964759	Atezo <Median vs Placebo <Median	136	0.186548	0.383093	387	Inadequate	NS
STK4	<Median	0.723331	0.493593	1.06	0.0966873	Atezo <Median vs Placebo <Median	136	0.186548	0.382692	387	Inadequate	NS
RUVBL1	<Median	0.715832	0.482501	1.062	0.0966971	Atezo <Median vs Placebo <Median	136	0.186548	0.382673	387	Inadequate	NS
YEATS4	<Median	0.720931	0.489795	1.06114	0.0971024	Atezo <Median vs Placebo <Median	136	0.187094	0.381906	388	Inadequate	NS
REST	>=Median	0.721303	0.490193	1.06137	0.0973721	Atezo >=Median vs Placebo >=Median	135	0.187377	0.381397	386	Inadequate	NS
RAD51	>=Median	0.724416	0.494746	1.0607	0.0975076	Atezo >=Median vs Placebo >=Median	135	0.187401	0.381142	386	Inadequate	NS
NEK9	>=Median	0.72988	0.502842	1.05943	0.0976623	Atezo >=Median vs Placebo >=Median	135	0.187462	0.380851	387	Inadequate	NS
APOBEC3G	>=Median	0.716522	0.482786	1.06342	0.0979804	Atezo >=Median vs Placebo >=Median	135	0.187837	0.380254	387	Inadequate	NS
CDYL2	>=Median	0.721756	0.49042	1.06221	0.0981608	Atezo >=Median vs Placebo >=Median	135	0.187947	0.379916	388	Inadequate	NS
PADI3	<Median	0.717061	0.483044	1.06445	0.0989248	Atezo <Median vs Placebo <Median	136	0.189172	0.378493	393	Inadequate	NS
SMYD4	>=Median	0.724753	0.494365	1.06251	0.0990804	Atezo >=Median vs Placebo >=Median	135	0.189232	0.378204	390	Inadequate	NS
TRUB2	<Median	0.714416	0.478953	1.06564	0.0992801	Atezo <Median vs Placebo <Median	136	0.189296	0.377834	393	Inadequate	NS
TFDP1	<Median	0.712607	0.476256	1.06625	0.0993617	Atezo <Median vs Placebo <Median	136	0.189296	0.377683	394	Inadequate	NS
SF3B1	<Median	0.710359	0.47268	1.06755	0.0998771	Atezo <Median vs Placebo <Median	136	0.189819	0.376733	395	Inadequate	NS
NCOR1	>=Median	0.719445	0.486024	1.06497	0.0998852	Atezo >=Median vs Placebo >=Median	135	0.189819	0.376718	392	Inadequate	NS
PPP4R2	<Median	0.720169	0.486978	1.06502	0.100095	Atezo <Median vs Placebo <Median	136	0.189981	0.376332	395	Inadequate	NS
EMSY	<Median	0.717118	0.482391	1.06606	0.100231	Atezo <Median vs Placebo <Median	136	0.19151	0.376082	396	Inadequate	NS
SHPRH	>=Median	0.725641	0.494897	1.06397	0.100504	Atezo >=Median vs Placebo >=Median	135	0.190358	0.375583	393	Inadequate	NS
CTCF	<Median	0.724201	0.492724	1.06442	0.100543	Atezo <Median vs Placebo <Median	136	0.190358	0.375511	396	Inadequate	NS
KDM5A	>=Median	0.725381	0.494221	1.06466	0.10102	Atezo >=Median vs Placebo >=Median	135	0.191024	0.374642	394	Inadequate	NS
ATR	>=Median	0.729195	0.499681	1.06413	0.101494	Atezo >=Median vs Placebo >=Median	135	0.191683	0.373781	396	Inadequate	NS
PHF20L1	<Median	0.720377	0.486353	1.06701	0.101763	Atezo <Median vs Placebo <Median	136	0.191953	0.373294	399	Inadequate	NS
BPTF	>=Median	0.726672	0.495564	1.06556	0.102086	Atezo >=Median vs Placebo >=Median	135	0.192325	0.372711	397	Inadequate	NS
RAD54B	<Median	0.72641	0.49453	1.06702	0.103247	Atezo <Median vs Placebo <Median	136	0.193928	0.370631	403	Inadequate	NS
PRDM6	>=Median	0.727787	0.496561	1.06668	0.10331	Atezo >=Median vs Placebo >=Median	135	0.193928	0.370519	400	Inadequate	NS
L3MBTL2	<Median	0.719914	0.484749	1.06917	0.103411	Atezo <Median vs Placebo <Median	136	0.193928	0.370339	403	Inadequate	NS
SETD3	>=Median	0.725291	0.492743	1.06759	0.103445	Atezo >=Median vs Placebo >=Median	135	0.193928	0.370278	400	Inadequate	NS
PPM1G	<Median	0.719465	0.483962	1.06957	0.103629	Atezo <Median vs Placebo <Median	136	0.193983	0.369952	403	Inadequate	NS
AURKC	>=Median	0.722526	0.488455	1.06876	0.103729	Atezo >=Median vs Placebo >=Median	135	0.193983	0.369774	401	Inadequate	NS
MORF4L2	>=Median	0.730006	0.499547	1.06678	0.103959	Atezo >=Median vs Placebo >=Median	135	0.194176	0.369365	401	Inadequate	NS
HDAC7	<Median	0.720263	0.484865	1.06994	0.104134	Atezo <Median vs Placebo <Median	136	0.194264	0.369057	405	Inadequate	NS
SAFB	>=Median	0.72779	0.495956	1.068	0.104422	Atezo >=Median vs Placebo >=Median	135	0.194565	0.368548	402	Inadequate	NS
METTL13	<Median	0.717594	0.480729	1.07117	0.10446	Atezo <Median vs Placebo <Median	136	0.19151	0.368481	405	Inadequate	NS
NAP1L1	>=Median	0.729922	0.498957	1.0678	0.104808	Atezo >=Median vs Placebo >=Median	135	0.195045	0.367869	403	Inadequate	NS
SPOP	<Median	0.727351	0.494797	1.0692	0.105331	Atezo <Median vs Placebo <Median	136	0.195428	0.366953	407	Inadequate	NS
BRPF1	>=Median	0.725602	0.492045	1.07002	0.105562	Atezo >=Median vs Placebo >=Median	135	0.195428	0.366549	405	Inadequate	NS
DDX50	>=Median	0.724176	0.489848	1.0706	0.105674	Atezo >=Median vs Placebo >=Median	135	0.195428	0.366354	405	Inadequate	NS
SUV39H1	>=Median	0.724807	0.490787	1.07041	0.105683	Atezo >=Median vs Placebo >=Median	135	0.195428	0.366338	405	Inadequate	NS
SUPT16H	>=Median	0.728228	0.495858	1.06949	0.105802	Atezo >=Median vs Placebo >=Median	135	0.195428	0.36613	406	Inadequate	NS
NEK9	<Median	0.71699	0.479006	1.07321	0.105957	Atezo <Median vs Placebo <Median	136	0.195428	0.36586	409	Inadequate	NS
HMGN4	>=Median	0.730936	0.499855	1.06885	0.105971	Atezo >=Median vs Placebo >=Median	135	0.195428	0.365836	406	Inadequate	NS
MRGBP	<Median	0.733303	0.503406	1.06819	0.106038	Atezo <Median vs Placebo <Median	136	0.195428	0.36572	409	Inadequate	NS
PRDM4	>=Median	0.734161	0.504482	1.06841	0.106462	Atezo >=Median vs Placebo >=Median	135	0.195972	0.364985	407	Inadequate	NS
YEATS2	<Median	0.726105	0.492162	1.07125	0.106725	Atezo <Median vs Placebo <Median	136	0.196014	0.36453	411	Inadequate	NS
MLLT10	<Median	0.724804	0.490203	1.07168	0.106741	Atezo <Median vs Placebo <Median	136	0.196014	0.364502	411	Inadequate	NS
MBD6	<Median	0.733198	0.502662	1.06947	0.10712	Atezo <Median vs Placebo <Median	136	0.196271	0.36385	412	Inadequate	NS
RCC1	>=Median	0.727806	0.494496	1.0712	0.107139	Atezo >=Median vs Placebo >=Median	135	0.196271	0.363818	409	Inadequate	NS
RUVBL2	<Median	0.7283	0.494828	1.07193	0.107894	Atezo <Median vs Placebo <Median	136	0.197329	0.362524	413	Inadequate	NS
TRUB2	>=Median	0.732862	0.501689	1.07056	0.107975	Atezo >=Median vs Placebo >=Median	135	0.197329	0.362385	411	Inadequate	NS
TADA3	>=Median	0.72798	0.494212	1.07232	0.108141	Atezo >=Median vs Placebo >=Median	135	0.197396	0.362102	411	Inadequate	NS
MTA2	>=Median	0.730942	0.498482	1.07181	0.108522	Atezo >=Median vs Placebo >=Median	135	0.197854	0.361454	412	Inadequate	NS
SS18L2	<Median	0.727064	0.49254	1.07326	0.108679	Atezo <Median vs Placebo <Median	136	0.197904	0.361187	415	Inadequate	NS
PRDM11	>=Median	0.729184	0.495424	1.07324	0.109258	Atezo >=Median vs Placebo >=Median	135	0.198722	0.360207	414	Inadequate	NS
PHF19	<Median	0.729592	0.495867	1.07348	0.10958	Atezo <Median vs Placebo <Median	136	0.19907	0.359665	417	Inadequate	NS
RBFOX1	<Median	0.728444	0.493879	1.07441	0.11005	Atezo <Median vs Placebo <Median	136	0.199502	0.358876	419	Inadequate	NS
RNF2	<Median	0.72647	0.490888	1.07511	0.110079	Atezo <Median vs Placebo <Median	136	0.199502	0.358827	419	Inadequate	NS
BAZ1B	<Median	0.725036	0.488642	1.07579	0.110246	Atezo <Median vs Placebo <Median	136	0.199558	0.358547	419	Inadequate	NS
ACTR5	<Median	0.729993	0.496047	1.07427	0.110372	Atezo <Median vs Placebo <Median	136	0.199558	0.358337	419	Inadequate	NS
PADI3	>=Median	0.734143	0.50227	1.07306	0.110522	Atezo >=Median vs Placebo >=Median	135	0.199594	0.358086	417	Inadequate	NS
ATRX	>=Median	0.736047	0.505041	1.07272	0.110778	Atezo >=Median vs Placebo >=Median	135	0.19982	0.357659	417	Inadequate	NS
MIS18BP1	>=Median	0.728807	0.493838	1.07558	0.111144	Atezo >=Median vs Placebo >=Median	135	0.200242	0.357052	418	Inadequate	NS
L3MBTL4	<Median	0.720583	0.481322	1.07878	0.111461	Atezo <Median vs Placebo <Median	136	0.200578	0.356525	422	Inadequate	NS
HDAC9	<Median	0.729752	0.494987	1.07586	0.111666	Atezo <Median vs Placebo <Median	136	0.20071	0.356186	422	Inadequate	NS
TOP2B	>=Median	0.731411	0.497422	1.07547	0.111814	Atezo >=Median vs Placebo >=Median	135	0.200739	0.355942	420	Inadequate	NS
RAD54L2	<Median	0.732452	0.49869	1.07579	0.112403	Atezo <Median vs Placebo <Median	136	0.20156	0.354973	424	Inadequate	NS
PRDM16	>=Median	0.729156	0.493576	1.07718	0.112614	Atezo >=Median vs Placebo >=Median	135	0.2017	0.354627	421	Inadequate	NS
PRKAG1	>=Median	0.73034	0.495237	1.07705	0.112862	Atezo >=Median vs Placebo >=Median	135	0.201908	0.354221	422	Inadequate	NS
MAGOH	<Median	0.729239	0.493427	1.07775	0.113128	Atezo <Median vs Placebo <Median	136	0.202147	0.353786	426	Inadequate	NS
KMT5B	<Median	0.719674	0.478963	1.08136	0.113316	Atezo <Median vs Placebo <Median	136	0.199436	0.353481	426	Inadequate	NS
SMARCC1	>=Median	0.738299	0.507058	1.075	0.113485	Atezo >=Median vs Placebo >=Median	135	0.202465	0.353205	423	Inadequate	NS
DNMT1	<Median	0.728232	0.491667	1.07862	0.113572	Atezo <Median vs Placebo <Median	136	0.202465	0.353065	427	Inadequate	NS
SFMBT2	>=Median	0.727877	0.490569	1.07998	0.114622	Atezo >=Median vs Placebo >=Median	135	0.2041	0.351365	426	Inadequate	NS
POLE3	>=Median	0.742425	0.512627	1.07524	0.115006	Atezo >=Median vs Placebo >=Median	135	0.204207	0.350749	427	Inadequate	NS
ZHX1	<Median	0.732517	0.497399	1.07877	0.115017	Atezo <Median vs Placebo <Median	136	0.204207	0.350731	430	Inadequate	NS
ALKBH4	>=Median	0.728761	0.491637	1.08026	0.115127	Atezo >=Median vs Placebo >=Median	135	0.204207	0.350554	427	Inadequate	NS
SRRM4	>=Median	0.738908	0.507082	1.07672	0.115218	Atezo >=Median vs Placebo >=Median	135	0.204207	0.350408	428	Inadequate	NS
ARID4A	<Median	0.736307	0.502757	1.07835	0.115842	Atezo <Median vs Placebo <Median	136	0.20504	0.349412	432	Inadequate	NS
PRDM7	>=Median	0.524852	0.23495	1.17246	0.115956	Atezo >=Median vs Placebo >=Median	35	0.20504	0.349229	112	Inadequate	NS
BMI1	<Median	0.733763	0.498653	1.07973	0.11624	Atezo <Median vs Placebo <Median	136	0.205263	0.348777	433	Inadequate	NS
SIRT2	>=Median	0.728178	0.490102	1.0819	0.116351	Atezo >=Median vs Placebo >=Median	135	0.205263	0.348601	430	Inadequate	NS
PELP1	<Median	0.735827	0.5016	1.07943	0.116642	Atezo <Median vs Placebo <Median	136	0.205538	0.348141	434	Inadequate	NS
HDGF	>=Median	0.738589	0.505706	1.07872	0.116906	Atezo >=Median vs Placebo >=Median	135	0.205632	0.347723	432	Inadequate	NS
SETD1B	<Median	0.726855	0.487777	1.08312	0.116965	Atezo <Median vs Placebo <Median	136	0.205632	0.34763	435	Inadequate	NS
NSD1	<Median	0.73273	0.496398	1.08158	0.117525	Atezo <Median vs Placebo <Median	136	0.206102	0.346748	436	Inadequate	NS
NSUN6	<Median	0.730792	0.493418	1.08236	0.117577	Atezo <Median vs Placebo <Median	136	0.206102	0.346666	436	Inadequate	NS
CUL4A	<Median	0.728031	0.489198	1.08347	0.117637	Atezo <Median vs Placebo <Median	136	0.206102	0.346572	436	Inadequate	NS
UIMC1	<Median	0.739235	0.505882	1.08023	0.118478	Atezo <Median vs Placebo <Median	136	0.207337	0.345256	438	Inadequate	NS
CHD3	<Median	0.735327	0.499204	1.08314	0.11975	Atezo <Median vs Placebo <Median	136	0.209322	0.343285	441	Inadequate	NS
BABAM2	>=Median	0.735307	0.498999	1.08352	0.120084	Atezo >=Median vs Placebo >=Median	135	0.203219	0.34277	439	Inadequate	NS
ACTR6	>=Median	0.735817	0.499643	1.08363	0.12035	Atezo >=Median vs Placebo >=Median	135	0.209944	0.342361	440	Inadequate	NS
APEX1	<Median	0.736063	0.500004	1.08357	0.120381	Atezo <Median vs Placebo <Median	136	0.209944	0.342314	443	Inadequate	NS
KAT2A	<Median	0.735495	0.498741	1.08464	0.121132	Atezo <Median vs Placebo <Median	136	0.211014	0.341165	445	Inadequate	NS
SETD2	<Median	0.734608	0.49696	1.0859	0.121938	Atezo <Median vs Placebo <Median	136	0.212175	0.33994	447	Inadequate	NS
GADD45B	>=Median	0.737942	0.501599	1.08565	0.122884	Atezo >=Median vs Placebo >=Median	135	0.213289	0.338513	446	Inadequate	NS
SETDB2	>=Median	0.740574	0.505628	1.08469	0.122965	Atezo >=Median vs Placebo >=Median	135	0.213289	0.338391	446	Inadequate	NS
RBM24	<Median	0.732253	0.492803	1.08805	0.122998	Atezo <Median vs Placebo <Median	136	0.213289	0.338342	449	Inadequate	NS
PARP2	<Median	0.74013	0.504777	1.08521	0.123279	Atezo <Median vs Placebo <Median	136	0.213408	0.33792	450	Inadequate	NS
MASTL	<Median	0.739155	0.503234	1.08568	0.123346	Atezo <Median vs Placebo <Median	136	0.213408	0.33782	450	Inadequate	NS
JAK2	>=Median	0.735575	0.497569	1.08743	0.123623	Atezo >=Median vs Placebo >=Median	135	0.213646	0.337405	447	Inadequate	NS
UBE2H	<Median	0.736648	0.499097	1.08727	0.123864	Atezo <Median vs Placebo <Median	136	0.21382	0.337045	451	Inadequate	NS
KANSL2	>=Median	0.736582	0.498557	1.08825	0.124713	Atezo >=Median vs Placebo >=Median	135	0.215041	0.335784	450	Inadequate	NS
CHUK	>=Median	0.736067	0.497623	1.08877	0.124986	Atezo >=Median vs Placebo >=Median	135	0.21527	0.335379	451	Inadequate	NS
HDAC3	<Median	0.744596	0.51066	1.0857	0.125363	Atezo <Median vs Placebo <Median	136	0.215675	0.334824	455	Inadequate	NS
KANSL1	<Median	0.737898	0.500132	1.0887	0.125596	Atezo <Median vs Placebo <Median	136	0.215833	0.33448	455	Inadequate	NS
RNF8	<Median	0.733753	0.493632	1.09068	0.125824	Atezo <Median vs Placebo <Median	136	0.215982	0.334145	456	Inadequate	NS
SFSWAP	<Median	0.738114	0.499988	1.08965	0.126524	Atezo <Median vs Placebo <Median	136	0.216528	0.33312	458	Inadequate	NS
MGEA5	<Median	0.733546	0.492948	1.09158	0.126535	Atezo <Median vs Placebo <Median	136	0.216528	0.333104	458	Inadequate	NS
RSF1	<Median	0.731967	0.490512	1.09228	0.126568	Atezo <Median vs Placebo <Median	136	0.216528	0.333056	458	Inadequate	NS
RIOX1	>=Median	0.743025	0.506999	1.08893	0.127735	Atezo >=Median vs Placebo >=Median	135	0.20513	0.331362	457	Inadequate	NS
TP53BP1	<Median	0.73251	0.490731	1.09341	0.127753	Atezo <Median vs Placebo <Median	136	0.21831	0.331335	461	Inadequate	NS
BRD9	<Median	0.737714	0.498606	1.09149	0.128015	Atezo <Median vs Placebo <Median	136	0.218513	0.330957	461	Inadequate	NS
DDX17	<Median	0.7375	0.498199	1.09175	0.128164	Atezo <Median vs Placebo <Median	136	0.218523	0.330742	462	Inadequate	NS
FOXP4	>=Median	0.748994	0.515976	1.08724	0.128499	Atezo >=Median vs Placebo >=Median	135	0.21885	0.330259	459	Inadequate	NS
TRRAP	<Median	0.740532	0.502468	1.09139	0.129009	Atezo <Median vs Placebo <Median	136	0.219473	0.329529	464	Inadequate	NS
EXOSC2	<Median	0.741711	0.503894	1.09177	0.129813	Atezo <Median vs Placebo <Median	136	0.220595	0.328381	466	Inadequate	NS
PRKAB2	<Median	0.744966	0.508897	1.09054	0.129977	Atezo <Median vs Placebo <Median	136	0.220628	0.328148	466	Inadequate	NS
DNAJC1	>=Median	0.744056	0.507212	1.0915	0.130494	Atezo >=Median vs Placebo >=Median	135	0.22126	0.327414	464	Inadequate	NS
HNRNPL	<Median	0.739365	0.499876	1.09359	0.130537	Atezo <Median vs Placebo <Median	136	0.20513	0.327353	467	Inadequate	NS
ANP32B	>=Median	0.745634	0.509304	1.09163	0.131247	Atezo >=Median vs Placebo >=Median	135	0.222067	0.326352	466	Inadequate	NS
MPHOSPH8	>=Median	0.741346	0.502375	1.09399	0.131688	Atezo >=Median vs Placebo >=Median	135	0.222067	0.325732	467	Inadequate	NS
RSRC1	>=Median	0.738516	0.497939	1.09533	0.131756	Atezo >=Median vs Placebo >=Median	135	0.222067	0.325637	467	Inadequate	NS
HDAC5	<Median	0.740008	0.500243	1.09469	0.131784	Atezo <Median vs Placebo <Median	136	0.222067	0.325598	470	Inadequate	NS
UCHL5	<Median	0.741846	0.503106	1.09388	0.131784	Atezo <Median vs Placebo <Median	136	0.222067	0.325598	470	Inadequate	NS
AURKB	>=Median	0.744319	0.506942	1.09285	0.131843	Atezo >=Median vs Placebo >=Median	135	0.222067	0.325515	467	Inadequate	NS
APBB1	<Median	0.743765	0.504964	1.0955	0.134049	Atezo <Median vs Placebo <Median	136	0.225368	0.322451	476	Inadequate	NS
USP44	>=Median	0.738068	0.496056	1.09815	0.134098	Atezo >=Median vs Placebo >=Median	135	0.225368	0.322384	473	Inadequate	NS
TTK	<Median	0.735325	0.49173	1.09959	0.134257	Atezo <Median vs Placebo <Median	136	0.225387	0.322165	476	Inadequate	NS
RBM11	<Median	0.743081	0.503621	1.0964	0.13459	Atezo <Median vs Placebo <Median	136	0.225697	0.321708	477	Inadequate	NS
AURKA	<Median	0.748667	0.512123	1.09447	0.135164	Atezo <Median vs Placebo <Median	136	0.226411	0.320922	479	Inadequate	NS
HMGN5	>=Median	0.743933	0.504474	1.09706	0.13555	Atezo >=Median vs Placebo >=Median	135	0.2265	0.320397	476	Inadequate	NS
MTA1	<Median	0.745847	0.507481	1.09617	0.13555	Atezo <Median vs Placebo <Median	136	0.2265	0.320396	480	Inadequate	NS
FOXA1	<Median	0.742075	0.501507	1.09804	0.135663	Atezo <Median vs Placebo <Median	136	0.2265	0.320243	480	Inadequate	NS
ALKBH5	<Median	0.748647	0.511339	1.09609	0.136676	Atezo <Median vs Placebo <Median	136	0.227943	0.31887	482	Inadequate	NS
UBR5	>=Median	0.745084	0.505245	1.09878	0.137627	Atezo >=Median vs Placebo >=Median	135	0.22909	0.317591	481	Inadequate	NS
EXOSC4	>=Median	0.742512	0.501188	1.10003	0.137664	Atezo >=Median vs Placebo >=Median	135	0.22909	0.31754	481	Inadequate	NS
REST	<Median	0.740146	0.497247	1.1017	0.138148	Atezo <Median vs Placebo <Median	136	0.22922	0.316892	486	Inadequate	NS
DAXX	<Median	0.744784	0.504472	1.09957	0.138226	Atezo <Median vs Placebo <Median	136	0.22922	0.316789	486	Inadequate	NS
EID1	>=Median	0.745256	0.505194	1.09939	0.138271	Atezo >=Median vs Placebo >=Median	135	0.22922	0.316729	483	Inadequate	NS
METTL16	>=Median	0.747984	0.509463	1.09818	0.138343	Atezo >=Median vs Placebo >=Median	135	0.22922	0.316632	483	Inadequate	NS
HINFP	<Median	0.746821	0.507186	1.09968	0.139226	Atezo <Median vs Placebo <Median	136	0.229859	0.315459	489	Inadequate	NS
YWHAZ	>=Median	0.749773	0.511846	1.0983	0.139256	Atezo >=Median vs Placebo >=Median	135	0.229859	0.315419	485	Inadequate	NS
BRD2	<Median	0.737638	0.492748	1.10424	0.139333	Atezo <Median vs Placebo <Median	136	0.229859	0.315317	489	Inadequate	NS
DAPK3	<Median	0.743195	0.501408	1.10158	0.139368	Atezo <Median vs Placebo <Median	136	0.229859	0.315272	489	Inadequate	NS
SKP1	>=Median	0.745333	0.504712	1.10067	0.139482	Atezo >=Median vs Placebo >=Median	135	0.229859	0.31512	486	Inadequate	NS
L3MBTL3	>=Median	0.741755	0.498818	1.10301	0.140034	Atezo >=Median vs Placebo >=Median	135	0.230519	0.314392	487	Inadequate	NS
CBX1	<Median	0.742151	0.499125	1.10351	0.140661	Atezo <Median vs Placebo <Median	136	0.231303	0.313568	492	Inadequate	NS
HDGF	<Median	0.740878	0.49686	1.10474	0.141206	Atezo <Median vs Placebo <Median	136	0.231948	0.312855	494	Inadequate	NS
JADE2	>=Median	0.742602	0.499387	1.10427	0.141553	Atezo >=Median vs Placebo >=Median	135	0.232269	0.312402	491	Inadequate	NS
SETDB1	<Median	0.745603	0.504032	1.10295	0.141708	Atezo <Median vs Placebo <Median	136	0.232274	0.3122	495	Inadequate	NS
INO80	<Median	0.744793	0.502346	1.10425	0.142534	Atezo <Median vs Placebo <Median	136	0.233377	0.311129	497	Inadequate	NS
PRDM5	>=Median	0.748923	0.50875	1.10248	0.142796	Atezo >=Median vs Placebo >=Median	135	0.233488	0.310791	494	Inadequate	NS
TAF10	>=Median	0.750257	0.510815	1.10194	0.142908	Atezo >=Median vs Placebo >=Median	135	0.233488	0.310646	494	Inadequate	NS
NFRKB	>=Median	0.749186	0.508673	1.10342	0.1438	Atezo >=Median vs Placebo >=Median	135	0.234694	0.309499	496	Inadequate	NS
CELF2	<Median	0.747504	0.505917	1.10445	0.143975	Atezo <Median vs Placebo <Median	136	0.234729	0.309275	500	Inadequate	NS
MIS18A	<Median	0.746434	0.504005	1.10547	0.144419	Atezo <Median vs Placebo <Median	136	0.234802	0.308708	502	Inadequate	NS
RBX1	<Median	0.743209	0.498912	1.10713	0.144432	Atezo <Median vs Placebo <Median	136	0.234802	0.308691	502	Inadequate	NS
WDR77	<Median	0.745696	0.502792	1.10595	0.144513	Atezo <Median vs Placebo <Median	136	0.234802	0.308589	502	Inadequate	NS
SCML4	<Median	0.755732	0.518733	1.10101	0.144635	Atezo <Median vs Placebo <Median	136	0.234802	0.308432	502	Inadequate	NS
SP140	<Median	0.752845	0.51395	1.10278	0.144943	Atezo <Median vs Placebo <Median	136	0.235051	0.308041	503	Inadequate	NS
NTMT1	<Median	0.747744	0.505705	1.10563	0.145183	Atezo <Median vs Placebo <Median	136	0.23519	0.307736	503	Inadequate	NS
ATN1	<Median	0.749459	0.508314	1.105	0.145417	Atezo <Median vs Placebo <Median	136	0.235319	0.30744	504	Inadequate	NS
PARP1	<Median	0.743048	0.497961	1.10876	0.145842	Atezo <Median vs Placebo <Median	136	0.235758	0.306902	505	Inadequate	NS
RBM4	<Median	0.749718	0.508072	1.10629	0.146753	Atezo <Median vs Placebo <Median	136	0.236794	0.305755	507	Inadequate	NS
SAP30L	>=Median	0.741935	0.49574	1.11039	0.146793	Atezo >=Median vs Placebo >=Median	135	0.236794	0.305705	504	Inadequate	NS
APOBEC3D	<Median	0.756543	0.518773	1.10329	0.147243	Atezo <Median vs Placebo <Median	136	0.237269	0.305141	509	Inadequate	NS
DR1	<Median	0.751116	0.509197	1.10797	0.14902	Atezo <Median vs Placebo <Median	136	0.239877	0.302934	513	Inadequate	NS
PCNA	<Median	0.749723	0.506847	1.10898	0.149276	Atezo <Median vs Placebo <Median	136	0.240038	0.302617	514	Inadequate	NS
PAK2	<Median	0.757534	0.519304	1.10505	0.14946	Atezo <Median vs Placebo <Median	136	0.240081	0.302391	514	Inadequate	NS
RAG1	>=Median	0.753087	0.512056	1.10758	0.149634	Atezo >=Median vs Placebo >=Median	135	0.240106	0.302178	511	Inadequate	NS
PDP1	<Median	0.747945	0.503684	1.11066	0.149958	Atezo <Median vs Placebo <Median	136	0.24016	0.30178	515	Inadequate	NS
ING4	>=Median	0.750394	0.507574	1.10938	0.149982	Atezo >=Median vs Placebo >=Median	135	0.24016	0.30175	512	Inadequate	NS
BRD7	<Median	0.756193	0.51604	1.10811	0.151736	Atezo <Median vs Placebo <Median	136	0.242714	0.299612	520	Inadequate	NS
CHD8	>=Median	0.752973	0.51034	1.11096	0.152798	Atezo >=Median vs Placebo >=Median	135	0.243893	0.29833	519	Inadequate	NS
BRWD3	<Median	0.753173	0.510652	1.11087	0.152815	Atezo <Median vs Placebo <Median	136	0.243893	0.298309	523	Inadequate	NS
EXOSC5	>=Median	0.754559	0.512817	1.11026	0.152953	Atezo >=Median vs Placebo >=Median	135	0.243893	0.298144	519	Inadequate	NS
MBNL3	<Median	0.748634	0.503138	1.11392	0.153327	Atezo <Median vs Placebo <Median	136	0.244195	0.297695	524	Inadequate	NS
METTL11B	>=Median	0.754411	0.512332	1.11087	0.153462	Atezo >=Median vs Placebo >=Median	134	0.244195	0.297533	517	Inadequate	NS
NFYC	<Median	0.749041	0.503086	1.11524	0.154772	Atezo <Median vs Placebo <Median	136	0.245957	0.295972	528	Inadequate	NS
USP36	>=Median	0.753539	0.510239	1.11285	0.154892	Atezo >=Median vs Placebo >=Median	135	0.245957	0.295829	524	Inadequate	NS
NCL	>=Median	0.756699	0.514983	1.11187	0.15564	Atezo >=Median vs Placebo >=Median	135	0.246889	0.294944	526	Inadequate	NS
HAT1	>=Median	0.759755	0.519843	1.11039	0.155859	Atezo >=Median vs Placebo >=Median	135	0.246979	0.294686	527	Inadequate	NS
BAP1	>=Median	0.753662	0.509533	1.11476	0.15677	Atezo >=Median vs Placebo >=Median	135	0.248165	0.293616	529	Inadequate	NS
CELF3	<Median	0.755345	0.51217	1.11398	0.156936	Atezo <Median vs Placebo <Median	136	0.24817	0.293422	533	Inadequate	NS
VDR	<Median	0.757089	0.514847	1.11331	0.157245	Atezo <Median vs Placebo <Median	136	0.248402	0.293061	534	Inadequate	NS
EXOSC9	<Median	0.753241	0.50828	1.11626	0.157963	Atezo <Median vs Placebo <Median	136	0.249277	0.292226	536	Inadequate	NS
ZBTB16	>=Median	0.75348	0.508216	1.11711	0.158899	Atezo >=Median vs Placebo >=Median	135	0.25031	0.291142	534	Inadequate	NS
SLF1	>=Median	0.760836	0.520142	1.11291	0.158941	Atezo >=Median vs Placebo >=Median	135	0.234309	0.291093	534	Inadequate	NS
CHD5	<Median	0.757842	0.515245	1.11466	0.158971	Atezo <Median vs Placebo <Median	136	0.25031	0.291059	539	Inadequate	NS
TAF7	<Median	0.759229	0.517408	1.11407	0.159172	Atezo <Median vs Placebo <Median	136	0.25031	0.290827	539	Inadequate	NS
RB1	>=Median	0.761392	0.520893	1.11293	0.159273	Atezo >=Median vs Placebo >=Median	135	0.25031	0.29071	535	Inadequate	NS
HDAC1	>=Median	0.762311	0.522222	1.11278	0.159645	Atezo >=Median vs Placebo >=Median	135	0.250637	0.290282	536	Inadequate	NS
ELP1	<Median	0.751467	0.504562	1.11919	0.159756	Atezo <Median vs Placebo <Median	136	0.234309	0.290155	541	Inadequate	NS
ELP6	<Median	0.758865	0.516153	1.11571	0.160561	Atezo <Median vs Placebo <Median	136	0.251815	0.289234	543	Inadequate	NS
ZMYND8	>=Median	0.763865	0.52393	1.11368	0.161437	Atezo >=Median vs Placebo >=Median	135	0.252677	0.288237	541	Inadequate	NS
TDRKH	<Median	0.756369	0.511566	1.11832	0.161669	Atezo <Median vs Placebo <Median	136	0.252677	0.287974	546	Inadequate	NS
CHD9	<Median	0.759292	0.516278	1.11669	0.161766	Atezo <Median vs Placebo <Median	136	0.252677	0.287864	546	Inadequate	NS
MOV10	<Median	0.755401	0.509945	1.119	0.161773	Atezo <Median vs Placebo <Median	136	0.252677	0.287857	546	Inadequate	NS
TRIM16	<Median	0.759442	0.516278	1.11714	0.162284	Atezo <Median vs Placebo <Median	136	0.253216	0.287279	547	Inadequate	NS
CBX7	<Median	0.760347	0.517526	1.1171	0.162771	Atezo <Median vs Placebo <Median	136	0.253355	0.28673	548	Inadequate	NS
CHD6	<Median	0.751217	0.502677	1.12264	0.162843	Atezo <Median vs Placebo <Median	136	0.253355	0.286649	549	Inadequate	NS
MBD4	<Median	0.754192	0.507463	1.12088	0.162871	Atezo <Median vs Placebo <Median	136	0.253355	0.286618	549	Inadequate	NS
PRPF31	>=Median	0.758214	0.513899	1.11868	0.163073	Atezo >=Median vs Placebo >=Median	135	0.253412	0.28639	545	Inadequate	NS
ZBTB7C	<Median	0.752743	0.50478	1.12251	0.163582	Atezo <Median vs Placebo <Median	136	0.253944	0.28582	550	Inadequate	NS
UTY	<Median	0.758067	0.512839	1.12056	0.164799	Atezo <Median vs Placebo <Median	136	0.255573	0.284464	554	Inadequate	NS
ZNF592	>=Median	0.761574	0.518498	1.11861	0.164969	Atezo >=Median vs Placebo >=Median	135	0.255576	0.284276	550	Inadequate	NS
TEX10	>=Median	0.768173	0.529122	1.11522	0.165561	Atezo >=Median vs Placebo >=Median	135	0.255994	0.28362	552	Inadequate	NS
KDM5D	<Median	0.761957	0.518841	1.11899	0.165574	Atezo <Median vs Placebo <Median	136	0.255994	0.283605	556	Inadequate	NS
GADD45G	<Median	0.754888	0.507198	1.12354	0.165788	Atezo <Median vs Placebo <Median	136	0.256065	0.283369	556	Inadequate	NS
USP21	<Median	0.75896	0.513592	1.12155	0.166287	Atezo <Median vs Placebo <Median	136	0.256576	0.28282	558	Inadequate	NS
DPY30	<Median	0.759119	0.513555	1.1221	0.166916	Atezo <Median vs Placebo <Median	136	0.257287	0.282129	559	Inadequate	NS
PADI1	<Median	0.75273	0.502863	1.12675	0.16755	Atezo <Median vs Placebo <Median	136	0.258004	0.281436	561	Inadequate	NS
CHRAC1	>=Median	0.763154	0.519789	1.12046	0.167749	Atezo >=Median vs Placebo >=Median	135	0.258049	0.28122	557	Inadequate	NS
HNRNPM	>=Median	0.766355	0.524848	1.11899	0.168249	Atezo >=Median vs Placebo >=Median	135	0.238805	0.280676	559	Inadequate	NS
SSRP1	<Median	0.763152	0.519469	1.12115	0.168422	Atezo <Median vs Placebo <Median	136	0.258824	0.280489	563	Inadequate	NS
RAI1	<Median	0.761695	0.516776	1.12269	0.169044	Atezo <Median vs Placebo <Median	136	0.259266	0.279815	565	Inadequate	NS
PRKDC	>=Median	0.766793	0.525139	1.11965	0.169185	Atezo >=Median vs Placebo >=Median	135	0.259266	0.279663	561	Inadequate	NS
HLCS	<Median	0.757764	0.51025	1.12534	0.169219	Atezo <Median vs Placebo <Median	136	0.259266	0.279626	565	Inadequate	NS
KDM4D	<Median	0.763818	0.520097	1.12175	0.169429	Atezo <Median vs Placebo <Median	136	0.259327	0.2794	566	Inadequate	NS
HR	>=Median	0.76378	0.519841	1.12219	0.16984	Atezo >=Median vs Placebo >=Median	135	0.259466	0.278958	563	Inadequate	NS
TP53	>=Median	0.769657	0.529596	1.11853	0.16986	Atezo >=Median vs Placebo >=Median	135	0.259466	0.278936	563	Inadequate	NS
TAF6	>=Median	0.768161	0.526973	1.11974	0.170135	Atezo >=Median vs Placebo >=Median	135	0.259627	0.278641	564	Inadequate	NS
SFMBT1	<Median	0.766935	0.524722	1.12095	0.170587	Atezo <Median vs Placebo <Median	136	0.260055	0.278157	569	Inadequate	NS
ARID1B	<Median	0.754371	0.503643	1.12992	0.171497	Atezo <Median vs Placebo <Median	136	0.261182	0.277187	571	Inadequate	NS
HDAC2	<Median	0.75661	0.506623	1.12995	0.172903	Atezo <Median vs Placebo <Median	136	0.26306	0.275698	575	Inadequate	NS
NPAS2	>=Median	0.766786	0.523185	1.12381	0.173356	Atezo >=Median vs Placebo >=Median	135	0.263487	0.275221	572	Inadequate	NS
ACTB	>=Median	0.768974	0.526742	1.1226	0.173554	Atezo >=Median vs Placebo >=Median	135	0.263526	0.275013	573	Inadequate	NS
PRKCA	<Median	0.767963	0.524076	1.12535	0.175663	Atezo <Median vs Placebo <Median	136	0.266462	0.272814	583	Inadequate	NS
HSPA1A	<Median	0.774481	0.534795	1.12159	0.176176	Atezo <Median vs Placebo <Median	136	0.266711	0.272283	584	Inadequate	NS
HSPA1A	<Median	0.774481	0.534795	1.12159	0.176176	Atezo <Median vs Placebo <Median	136	0.266711	0.272283	584	Inadequate	NS
TBL1XR1	<Median	0.759826	0.510001	1.13203	0.176917	Atezo <Median vs Placebo <Median	136	0.267568	0.271519	586	Inadequate	NS
PRDM8	<Median	0.766665	0.521067	1.12802	0.177481	Atezo <Median vs Placebo <Median	136	0.268155	0.27094	587	Inadequate	NS
SMARCA1	>=Median	0.7625	0.513939	1.13127	0.17793	Atezo >=Median vs Placebo >=Median	135	0.268391	0.270481	584	Inadequate	NS
SP1	<Median	0.757968	0.506446	1.13441	0.177989	Atezo <Median vs Placebo <Median	136	0.268391	0.270421	589	Inadequate	NS
BRMS1L	<Median	0.770967	0.527751	1.12627	0.178604	Atezo <Median vs Placebo <Median	136	0.269053	0.269794	590	Inadequate	NS
SIRT1	<Median	0.767696	0.521637	1.12982	0.179966	Atezo <Median vs Placebo <Median	136	0.270364	0.268414	594	Inadequate	NS
PPP4C	<Median	0.764927	0.516971	1.13181	0.180064	Atezo <Median vs Placebo <Median	136	0.270364	0.268315	594	Inadequate	NS
EP400	<Median	0.767689	0.521569	1.12995	0.180085	Atezo <Median vs Placebo <Median	136	0.270364	0.268294	595	Inadequate	NS
YWHAE	>=Median	0.76668	0.519772	1.13088	0.180324	Atezo >=Median vs Placebo >=Median	135	0.270364	0.268053	591	Inadequate	NS
PRDM1	<Median	0.765358	0.517551	1.13182	0.180361	Atezo <Median vs Placebo <Median	136	0.270364	0.268016	595	Inadequate	NS
DNAJC2	<Median	0.770295	0.525511	1.1291	0.181014	Atezo <Median vs Placebo <Median	136	0.271076	0.26736	597	Inadequate	NS
MAP3K7	<Median	0.762427	0.512262	1.13476	0.18126	Atezo <Median vs Placebo <Median	136	0.271105	0.267114	598	Inadequate	NS
KAT5	>=Median	0.768344	0.522024	1.13089	0.181472	Atezo >=Median vs Placebo >=Median	135	0.271105	0.266901	594	Inadequate	NS
RING1	>=Median	0.767213	0.520067	1.13181	0.18161	Atezo >=Median vs Placebo >=Median	135	0.271105	0.266763	594	Inadequate	NS
SATB1	>=Median	0.7686	0.522307	1.13103	0.181788	Atezo >=Median vs Placebo >=Median	135	0.271105	0.266586	595	Inadequate	NS
RPS6KA3	>=Median	0.770446	0.525236	1.13013	0.182164	Atezo >=Median vs Placebo >=Median	135	0.271105	0.266211	596	Inadequate	NS
ANP32A	>=Median	0.76967	0.523881	1.13078	0.182274	Atezo >=Median vs Placebo >=Median	135	0.271105	0.266102	596	Inadequate	NS
CDK1	<Median	0.768407	0.521759	1.13165	0.182277	Atezo <Median vs Placebo <Median	136	0.271105	0.266099	601	Inadequate	NS
NSUN2	>=Median	0.774402	0.531584	1.12814	0.182901	Atezo >=Median vs Placebo >=Median	135	0.271769	0.265479	598	Inadequate	NS
MAPKAPK3	>=Median	0.764521	0.514731	1.13553	0.183431	Atezo >=Median vs Placebo >=Median	135	0.272292	0.264954	599	Inadequate	NS
NOC2L	>=Median	0.770314	0.524253	1.13186	0.183817	Atezo >=Median vs Placebo >=Median	135	0.272492	0.264573	600	Inadequate	NS
KDM3B	<Median	0.771798	0.526644	1.13107	0.184062	Atezo <Median vs Placebo <Median	136	0.272492	0.264332	605	Inadequate	NS
PRDM12	>=Median	0.769019	0.521943	1.13305	0.184102	Atezo >=Median vs Placebo >=Median	135	0.272492	0.264293	601	Inadequate	NS
ZNF541	>=Median	0.759308	0.50567	1.14017	0.184334	Atezo >=Median vs Placebo >=Median	135	0.272571	0.264065	602	Inadequate	NS
BAZ2B	<Median	0.759042	0.504948	1.141	0.184937	Atezo <Median vs Placebo <Median	136	0.273198	0.263473	608	Inadequate	NS
TLE4	>=Median	0.77618	0.533461	1.12933	0.185415	Atezo >=Median vs Placebo >=Median	135	0.273639	0.263006	605	Inadequate	NS
CTBP2	<Median	0.768509	0.520371	1.13497	0.185653	Atezo <Median vs Placebo <Median	136	0.273726	0.262773	610	Inadequate	NS
SGF29	<Median	0.765608	0.515333	1.13743	0.186039	Atezo <Median vs Placebo <Median	136	0.251	0.262398	611	Inadequate	NS
APOBEC3B	>=Median	0.770938	0.524224	1.13376	0.186171	Atezo >=Median vs Placebo >=Median	135	0.274225	0.262269	607	Inadequate	NS
TADA2B	<Median	0.774103	0.529118	1.13252	0.187187	Atezo <Median vs Placebo <Median	136	0.275455	0.261285	614	Inadequate	NS
KAT6A	>=Median	0.772789	0.526478	1.13434	0.188086	Atezo >=Median vs Placebo >=Median	135	0.276512	0.260418	612	Inadequate	NS
ACIN1	>=Median	0.76964	0.521079	1.13677	0.18825	Atezo >=Median vs Placebo >=Median	135	0.251	0.260261	613	Inadequate	NS
RARA	<Median	0.769201	0.520178	1.13744	0.1886	Atezo <Median vs Placebo <Median	136	0.277001	0.259925	618	Inadequate	NS
EXOSC1	>=Median	0.766041	0.514606	1.14033	0.189173	Atezo >=Median vs Placebo >=Median	135	0.277575	0.259377	615	Inadequate	NS
BRD4	<Median	0.767371	0.516288	1.14056	0.190359	Atezo <Median vs Placebo <Median	136	0.279047	0.258248	623	Inadequate	NS
RBM7	<Median	0.768382	0.517675	1.1405	0.191039	Atezo <Median vs Placebo <Median	136	0.279592	0.257605	625	Inadequate	NS
AICDA	>=Median	0.721678	0.44256	1.17683	0.191097	Atezo >=Median vs Placebo >=Median	87	0.279592	0.25755	400	Inadequate	NS
ZFP57	<Median	0.770174	0.520543	1.13952	0.191376	Atezo <Median vs Placebo <Median	136	0.27967	0.257287	626	Inadequate	NS
PRMT9	<Median	0.772671	0.524707	1.13782	0.191517	Atezo <Median vs Placebo <Median	136	0.27967	0.257154	626	Inadequate	NS
APOBEC3A	<Median	0.768526	0.517493	1.14133	0.19196	Atezo <Median vs Placebo <Median	136	0.279825	0.256737	627	Inadequate	NS
NSRP1	>=Median	0.771894	0.523123	1.13897	0.192099	Atezo >=Median vs Placebo >=Median	135	0.279825	0.256607	623	Inadequate	NS
CUL4B	>=Median	0.769669	0.519323	1.1407	0.192173	Atezo >=Median vs Placebo >=Median	135	0.279825	0.256537	623	Inadequate	NS
IKZF1	>=Median	0.769407	0.518791	1.14109	0.19237	Atezo >=Median vs Placebo >=Median	135	0.279844	0.256353	624	Inadequate	NS
CTCFL	>=Median	0.719747	0.438102	1.18245	0.194179	Atezo >=Median vs Placebo >=Median	85	0.28214	0.254666	396	Inadequate	NS
SUDS3	<Median	0.773701	0.52518	1.13982	0.194318	Atezo <Median vs Placebo <Median	136	0.28214	0.254538	634	Inadequate	NS
KDM1A	<Median	0.771619	0.521414	1.14189	0.194812	Atezo <Median vs Placebo <Median	136	0.282589	0.25408	636	Inadequate	NS
DPF1	<Median	0.778178	0.532486	1.13723	0.195104	Atezo <Median vs Placebo <Median	136	0.282743	0.253811	636	Inadequate	NS
DDX21	>=Median	0.773353	0.523959	1.14145	0.195694	Atezo >=Median vs Placebo >=Median	135	0.28333	0.253267	633	Inadequate	NS
FTO	<Median	0.777221	0.530234	1.13926	0.196447	Atezo <Median vs Placebo <Median	136	0.284127	0.252577	640	Inadequate	NS
MECP2	<Median	0.772718	0.522457	1.14286	0.196617	Atezo <Median vs Placebo <Median	136	0.284127	0.252421	641	Inadequate	NS
HMG20A	<Median	0.773478	0.523111	1.14367	0.198022	Atezo <Median vs Placebo <Median	136	0.285886	0.251141	645	Inadequate	NS
CBX4	>=Median	0.770771	0.518287	1.14625	0.198498	Atezo >=Median vs Placebo >=Median	135	0.286302	0.25071	641	Inadequate	NS
ZZZ3	<Median	0.773651	0.522879	1.14469	0.199175	Atezo <Median vs Placebo <Median	136	0.287008	0.250099	648	Inadequate	NS
ZNF687	>=Median	0.780062	0.533553	1.14046	0.199937	Atezo >=Median vs Placebo >=Median	135	0.287834	0.249414	645	Inadequate	NS
TAF9B	>=Median	0.780814	0.534673	1.14027	0.200343	Atezo >=Median vs Placebo >=Median	135	0.288147	0.249049	647	Inadequate	NS
AIRE	>=Median	0.782126	0.536586	1.14002	0.20115	Atezo >=Median vs Placebo >=Median	135	0.289035	0.248328	649	Inadequate	NS
SYNCRIP	<Median	0.771323	0.517031	1.15069	0.20329	Atezo <Median vs Placebo <Median	136	0.291642	0.246433	660	Inadequate	NS
KDM7A	<Median	0.776073	0.525131	1.14693	0.203347	Atezo <Median vs Placebo <Median	136	0.291642	0.246383	660	Inadequate	NS
SNAI2	<Median	0.77673	0.525537	1.14799	0.204946	Atezo <Median vs Placebo <Median	136	0.29366	0.244981	665	Inadequate	NS
RBBP4	<Median	0.773584	0.519892	1.15107	0.205478	Atezo <Median vs Placebo <Median	136	0.294146	0.244518	666	Inadequate	NS
A1CF	>=Median	0.74698	0.475204	1.17419	0.206188	Atezo >=Median vs Placebo >=Median	108	0.294875	0.243902	531	Inadequate	NS
INO80E	<Median	0.773238	0.518892	1.15226	0.206374	Atezo <Median vs Placebo <Median	136	0.294875	0.243741	669	Inadequate	NS
PARP3	<Median	0.77875	0.528152	1.14825	0.206879	Atezo <Median vs Placebo <Median	136	0.29532	0.243304	671	Inadequate	NS
CLNS1A	<Median	0.774107	0.520002	1.15238	0.207203	Atezo <Median vs Placebo <Median	136	0.295506	0.243025	671	Inadequate	NS
HASPIN	<Median	0.779889	0.529833	1.14796	0.207529	Atezo <Median vs Placebo <Median	136	0.268567	0.242744	672	Inadequate	NS
PRKCD	>=Median	0.778329	0.527031	1.14945	0.207745	Atezo >=Median vs Placebo >=Median	135	0.296002	0.242558	668	Inadequate	NS
NAP1L2	>=Median	0.778092	0.525968	1.15107	0.209192	Atezo >=Median vs Placebo >=Median	135	0.297683	0.24132	672	Inadequate	NS
JARID2	<Median	0.778974	0.527321	1.15072	0.209577	Atezo <Median vs Placebo <Median	136	0.297683	0.240992	679	Inadequate	NS
SCML2	<Median	0.780131	0.52931	1.14981	0.20962	Atezo <Median vs Placebo <Median	136	0.297683	0.240955	679	Inadequate	NS
TOP2A	>=Median	0.783685	0.535463	1.14697	0.209727	Atezo >=Median vs Placebo >=Median	135	0.297683	0.240864	674	Inadequate	NS
RPS6KA4	<Median	0.786401	0.540081	1.14506	0.210066	Atezo <Median vs Placebo <Median	136	0.297683	0.240577	680	Inadequate	NS
KDM6A	<Median	0.78338	0.534703	1.14771	0.210235	Atezo <Median vs Placebo <Median	136	0.297683	0.240434	680	Inadequate	NS
SUZ12	<Median	0.783067	0.534052	1.14819	0.210462	Atezo <Median vs Placebo <Median	136	0.297683	0.240241	681	Inadequate	NS
GADD45A	>=Median	0.786612	0.540265	1.14529	0.210485	Atezo >=Median vs Placebo >=Median	135	0.297683	0.240222	676	Inadequate	NS
ATXN7L3	<Median	0.781349	0.530453	1.15091	0.211795	Atezo <Median vs Placebo <Median	136	0.299258	0.239117	685	Inadequate	NS
SMARCA4	<Median	0.780239	0.528356	1.1522	0.212154	Atezo <Median vs Placebo <Median	136	0.299488	0.238816	686	Inadequate	NS
KMT2D	>=Median	0.785887	0.537432	1.1492	0.213979	Atezo >=Median vs Placebo >=Median	135	0.301786	0.237293	687	Inadequate	NS
HDAC8	<Median	0.779361	0.525861	1.15507	0.214301	Atezo <Median vs Placebo <Median	136	0.301822	0.237026	693	Inadequate	NS
DDX5	<Median	0.777875	0.523234	1.15644	0.2144	Atezo <Median vs Placebo <Median	136	0.301822	0.236944	693	Inadequate	NS
YWHAB	>=Median	0.789185	0.542737	1.14754	0.215167	Atezo >=Median vs Placebo >=Median	135	0.302556	0.236309	690	Inadequate	NS
TRA2B	<Median	0.784272	0.533991	1.15186	0.215319	Atezo <Median vs Placebo <Median	136	0.302556	0.236185	696	Inadequate	NS
VRK1	>=Median	0.78212	0.529816	1.15457	0.216208	Atezo >=Median vs Placebo >=Median	135	0.303527	0.235453	693	Inadequate	NS
PRMT1	>=Median	0.779391	0.524748	1.1576	0.216881	Atezo >=Median vs Placebo >=Median	135	0.304192	0.234902	695	Inadequate	NS
CHAF1A	<Median	0.783247	0.531162	1.15497	0.217613	Atezo <Median vs Placebo <Median	136	0.304938	0.234304	703	Inadequate	NS
PBK	<Median	0.782737	0.530104	1.15577	0.217979	Atezo <Median vs Placebo <Median	136	0.305171	0.234007	704	Inadequate	NS
ANP32E	<Median	0.781181	0.527076	1.15779	0.218649	Atezo <Median vs Placebo <Median	136	0.305797	0.233463	706	Inadequate	NS
JADE1	<Median	0.783021	0.530221	1.15635	0.218827	Atezo <Median vs Placebo <Median	136	0.305797	0.233319	706	Inadequate	NS
ENY2	>=Median	0.787269	0.537437	1.15324	0.219454	Atezo >=Median vs Placebo >=Median	135	0.306392	0.232813	703	Inadequate	NS
TDRD7	>=Median	0.785185	0.53297	1.15675	0.221199	Atezo >=Median vs Placebo >=Median	135	0.308546	0.231412	708	Inadequate	NS
ATF2	<Median	0.784904	0.532081	1.15786	0.222078	Atezo <Median vs Placebo <Median	136	0.309489	0.230712	716	Inadequate	NS
HDAC10	<Median	0.790558	0.541557	1.15405	0.22336	Atezo <Median vs Placebo <Median	136	0.310783	0.229695	720	Inadequate	NS
CIR1	>=Median	0.786182	0.533745	1.15801	0.223413	Atezo >=Median vs Placebo >=Median	135	0.310783	0.229653	715	Inadequate	NS
DNMT3B	<Median	0.791301	0.542034	1.1552	0.225285	Atezo <Median vs Placebo <Median	136	0.313101	0.228182	726	Inadequate	NS
SMARCD1	<Median	0.785734	0.531789	1.16095	0.226016	Atezo <Median vs Placebo <Median	136	0.313566	0.227612	729	Inadequate	NS
SAP25	>=Median	0.691549	0.380633	1.25643	0.226031	Atezo >=Median vs Placebo >=Median	55	0.313566	0.2276	295	Inadequate	NS
EYA4	<Median	0.783915	0.528456	1.16286	0.226269	Atezo <Median vs Placebo <Median	136	0.313612	0.227415	730	Inadequate	NS
PIWIL4	<Median	0.78264	0.526013	1.16447	0.226703	Atezo <Median vs Placebo <Median	136	0.313928	0.227077	731	Inadequate	NS
PHF8	>=Median	0.79019	0.539161	1.1581	0.227284	Atezo >=Median vs Placebo >=Median	135	0.313957	0.226627	727	Inadequate	NS
ARRB1	>=Median	0.784918	0.529695	1.16311	0.22746	Atezo >=Median vs Placebo >=Median	135	0.313957	0.226491	728	Inadequate	NS
BCOR	<Median	0.786106	0.531782	1.16206	0.227503	Atezo <Median vs Placebo <Median	136	0.313957	0.226458	733	Inadequate	NS
PPP2CA	>=Median	0.78716	0.533636	1.16113	0.227547	Atezo >=Median vs Placebo >=Median	135	0.313957	0.226424	728	Inadequate	NS
L3MBTL1	<Median	0.790693	0.53934	1.15919	0.228911	Atezo <Median vs Placebo <Median	136	0.315497	0.225373	738	Inadequate	NS
TAF12	<Median	0.791594	0.540869	1.15854	0.22911	Atezo <Median vs Placebo <Median	136	0.315497	0.225221	738	Inadequate	NS
NBN	>=Median	0.789778	0.537536	1.16039	0.229284	Atezo >=Median vs Placebo >=Median	135	0.315497	0.225088	734	Inadequate	NS
FOXO1	>=Median	0.786784	0.531996	1.1636	0.229722	Atezo >=Median vs Placebo >=Median	135	0.315816	0.224752	735	Inadequate	NS
EXOSC8	>=Median	0.792383	0.541885	1.15868	0.230021	Atezo >=Median vs Placebo >=Median	135	0.315943	0.224524	736	Inadequate	NS
APOBEC3C	<Median	0.785246	0.528895	1.16585	0.230545	Atezo <Median vs Placebo <Median	136	0.316378	0.224124	743	Inadequate	NS
DDB2	>=Median	0.788374	0.533525	1.16496	0.232651	Atezo >=Median vs Placebo >=Median	135	0.318981	0.22253	744	Inadequate	NS
ATAD2	<Median	0.789766	0.53536	1.16507	0.234127	Atezo <Median vs Placebo <Median	136	0.320716	0.221423	755	Inadequate	NS
TAF8	<Median	0.791014	0.537497	1.16411	0.234366	Atezo <Median vs Placebo <Median	136	0.320756	0.221245	755	Inadequate	NS
USP46	<Median	0.792667	0.539769	1.16405	0.235964	Atezo <Median vs Placebo <Median	136	0.322654	0.220057	760	Inadequate	NS
BRCA2	<Median	0.789094	0.53293	1.16839	0.236876	Atezo <Median vs Placebo <Median	136	0.32361	0.219383	763	Inadequate	NS
SUPT6H	>=Median	0.790655	0.535465	1.16746	0.237486	Atezo >=Median vs Placebo >=Median	135	0.324068	0.218935	760	Inadequate	NS
ABRAXAS2	>=Median	0.79265	0.539057	1.16554	0.237502	Atezo >=Median vs Placebo >=Median	135	0.298574	0.218923	760	Inadequate	NS
EYA1	<Median	0.790839	0.535638	1.16763	0.237839	Atezo <Median vs Placebo <Median	136	0.324068	0.218675	767	Inadequate	NS
NFYB	<Median	0.791663	0.536972	1.16716	0.238185	Atezo <Median vs Placebo <Median	136	0.324068	0.218422	768	Inadequate	NS
NAT10	>=Median	0.797751	0.547994	1.16134	0.238273	Atezo >=Median vs Placebo >=Median	135	0.324068	0.218357	762	Inadequate	NS
NAT10	>=Median	0.797751	0.547994	1.16134	0.238273	Atezo >=Median vs Placebo >=Median	135	0.324068	0.218357	762	Inadequate	NS
GATAD1	<Median	0.792912	0.538702	1.16708	0.239372	Atezo <Median vs Placebo <Median	136	0.325273	0.217556	772	Inadequate	NS
HDAC11	>=Median	0.795793	0.543704	1.16476	0.2399	Atezo >=Median vs Placebo >=Median	135	0.3257	0.217172	768	Inadequate	NS
CDK17	<Median	0.795866	0.543663	1.16506	0.240295	Atezo <Median vs Placebo <Median	136	0.325947	0.216885	775	Inadequate	NS
NPM2	<Median	0.797524	0.546068	1.16477	0.241714	Atezo <Median vs Placebo <Median	136	0.327581	0.215861	779	Inadequate	NS
CRB2	>=Median	0.791251	0.534553	1.17122	0.241951	Atezo >=Median vs Placebo >=Median	135	0.327611	0.21569	774	Inadequate	NS
NCOA6	<Median	0.79939	0.547922	1.16627	0.245299	Atezo <Median vs Placebo <Median	136	0.331849	0.213305	791	Inadequate	NS
NCOA1	<Median	0.795868	0.540994	1.17082	0.246351	Atezo <Median vs Placebo <Median	136	0.332978	0.212563	795	Inadequate	NS
ASF1B	<Median	0.789575	0.529051	1.17839	0.247489	Atezo <Median vs Placebo <Median	136	0.334219	0.211766	799	Inadequate	NS
MDC1	<Median	0.792011	0.53336	1.1761	0.247719	Atezo <Median vs Placebo <Median	136	0.334234	0.211606	799	Inadequate	NS
BAZ1A	>=Median	0.798641	0.545009	1.17031	0.24879	Atezo >=Median vs Placebo >=Median	135	0.335383	0.210859	797	Inadequate	NS
ASXL1	>=Median	0.796493	0.54081	1.17306	0.249356	Atezo >=Median vs Placebo >=Median	135	0.335849	0.210467	799	Inadequate	NS
TAF1	>=Median	0.798154	0.543225	1.17272	0.250802	Atezo >=Median vs Placebo >=Median	135	0.337498	0.209469	804	Inadequate	NS
DPF3	>=Median	0.796134	0.538896	1.17616	0.25219	Atezo >=Median vs Placebo >=Median	135	0.338777	0.208517	809	Inadequate	NS
RBM15B	<Median	0.796385	0.539354	1.1759	0.252196	Atezo <Median vs Placebo <Median	136	0.338777	0.208513	815	Inadequate	NS
CECR2	<Median	0.79398	0.534613	1.17918	0.252953	Atezo <Median vs Placebo <Median	136	0.339189	0.207997	817	Inadequate	NS
SP100	>=Median	0.798976	0.543703	1.1741	0.253158	Atezo >=Median vs Placebo >=Median	135	0.339189	0.207858	812	Inadequate	NS
EHMT2	<Median	0.799034	0.543805	1.17405	0.253169	Atezo <Median vs Placebo <Median	136	0.339189	0.20785	818	Inadequate	NS
KDM8	>=Median	0.802781	0.550403	1.17088	0.253979	Atezo >=Median vs Placebo >=Median	135	0.339975	0.2073	815	Inadequate	NS
CXXC1	<Median	0.799639	0.544244	1.17488	0.254711	Atezo <Median vs Placebo <Median	136	0.340656	0.206805	823	Inadequate	NS
USP15	<Median	0.800425	0.545338	1.17483	0.255534	Atezo <Median vs Placebo <Median	136	0.341286	0.206251	826	Inadequate	NS
PHF20	<Median	0.794626	0.534602	1.18112	0.255629	Atezo <Median vs Placebo <Median	136	0.341286	0.206186	826	Inadequate	NS
DNTTIP2	<Median	0.797875	0.539979	1.17894	0.256977	Atezo <Median vs Placebo <Median	136	0.342514	0.205284	831	Inadequate	NS
EED	<Median	0.796135	0.536762	1.18084	0.256998	Atezo <Median vs Placebo <Median	136	0.342514	0.20527	831	Inadequate	NS
SMARCD3	<Median	0.807111	0.5562	1.17121	0.2593	Atezo <Median vs Placebo <Median	136	0.345281	0.203741	839	Inadequate	NS
BAHD1	<Median	0.800354	0.543217	1.17921	0.260046	Atezo <Median vs Placebo <Median	136	0.345954	0.203249	842	Inadequate	NS
GLYR1	<Median	0.79245	0.528488	1.18825	0.260391	Atezo <Median vs Placebo <Median	136	0.345954	0.203022	843	Inadequate	NS
TFPT	>=Median	0.797771	0.53823	1.18246	0.260486	Atezo >=Median vs Placebo >=Median	135	0.345954	0.20296	837	Inadequate	NS
KMT2B	<Median	0.805815	0.553111	1.17397	0.260784	Atezo <Median vs Placebo <Median	136	0.346049	0.202765	845	Inadequate	NS
SIN3A	<Median	0.799537	0.541152	1.1813	0.261282	Atezo <Median vs Placebo <Median	136	0.346064	0.202438	846	Inadequate	NS
ASH1L	<Median	0.800131	0.542193	1.18078	0.261421	Atezo <Median vs Placebo <Median	136	0.346064	0.202347	847	Inadequate	NS
ATAD2B	<Median	0.798723	0.539554	1.18238	0.261476	Atezo <Median vs Placebo <Median	136	0.346064	0.202312	847	Inadequate	NS
HDGFL2	<Median	0.802112	0.544769	1.18102	0.263955	Atezo <Median vs Placebo <Median	136	0.349043	0.200701	856	Inadequate	NS
RNF40	<Median	0.803394	0.546986	1.18	0.264376	Atezo <Median vs Placebo <Median	136	0.349297	0.200429	857	Inadequate	NS
PTBP1	<Median	0.797783	0.536278	1.18681	0.264924	Atezo <Median vs Placebo <Median	136	0.349416	0.200076	859	Inadequate	NS
PTBP1	<Median	0.797783	0.536278	1.18681	0.264924	Atezo <Median vs Placebo <Median	136	0.349416	0.200076	859	Inadequate	NS
PADI2	<Median	0.804666	0.548574	1.18031	0.266202	Atezo <Median vs Placebo <Median	136	0.350648	0.199257	864	Inadequate	NS
C17orf49	<Median	0.801045	0.541729	1.18449	0.266318	Atezo <Median vs Placebo <Median	136	0.350648	0.199183	864	Inadequate	NS
EEF1AKMT3	>=Median	0.800568	0.539578	1.1878	0.26916	Atezo >=Median vs Placebo >=Median	135	0.354025	0.19738	868	Inadequate	NS
ZMYND11	<Median	0.80568	0.549106	1.18214	0.269347	Atezo <Median vs Placebo <Median	136	0.354025	0.197261	875	Inadequate	NS
TONSL	<Median	0.807252	0.550593	1.18355	0.272743	Atezo <Median vs Placebo <Median	136	0.358181	0.195139	888	Inadequate	NS
HMGB1	<Median	0.807438	0.550777	1.1837	0.273129	Atezo <Median vs Placebo <Median	136	0.358379	0.1949	889	Inadequate	NS
TLE1	<Median	0.803306	0.541526	1.19163	0.276345	Atezo <Median vs Placebo <Median	136	0.362287	0.192924	901	Inadequate	NS
HMG20B	<Median	0.803355	0.541327	1.19222	0.277	Atezo <Median vs Placebo <Median	136	0.362834	0.192525	904	Inadequate	NS
CBX2	<Median	0.809778	0.553171	1.18542	0.277856	Atezo <Median vs Placebo <Median	136	0.363613	0.192005	907	Inadequate	NS
DTX3L	>=Median	0.80739	0.54851	1.18845	0.278071	Atezo >=Median vs Placebo >=Median	135	0.363613	0.191875	901	Inadequate	NS
SMARCC2	<Median	0.806865	0.547275	1.18959	0.278604	Atezo <Median vs Placebo <Median	136	0.363998	0.191553	910	Inadequate	NS
TYW5	>=Median	0.810873	0.554296	1.18622	0.280084	Atezo >=Median vs Placebo >=Median	135	0.365618	0.190663	909	Inadequate	NS
CHD1	<Median	0.807049	0.546554	1.1917	0.281026	Atezo <Median vs Placebo <Median	136	0.365974	0.190099	919	Inadequate	NS
HIRA	<Median	0.807102	0.546653	1.19164	0.28103	Atezo <Median vs Placebo <Median	136	0.365974	0.190096	919	Inadequate	NS
CUL2	<Median	0.811228	0.554546	1.18672	0.281076	Atezo <Median vs Placebo <Median	136	0.365974	0.190069	919	Inadequate	NS
BARD1	>=Median	0.813682	0.558994	1.18441	0.281748	Atezo >=Median vs Placebo >=Median	135	0.366536	0.189669	915	Inadequate	NS
SMARCB1	<Median	0.807977	0.547786	1.19176	0.28225	Atezo <Median vs Placebo <Median	136	0.366877	0.18937	924	Inadequate	NS
UBE2D1	<Median	0.806512	0.54461	1.19436	0.283099	Atezo <Median vs Placebo <Median	136	0.367667	0.188867	927	Inadequate	NS
RPS6KA5	<Median	0.807952	0.547051	1.19328	0.283798	Atezo <Median vs Placebo <Median	136	0.368262	0.188454	930	Inadequate	NS
HP1BP3	<Median	0.804235	0.538881	1.20025	0.286219	Atezo <Median vs Placebo <Median	136	0.370699	0.187034	939	Inadequate	NS
HIRIP3	<Median	0.809327	0.54858	1.19401	0.286307	Atezo <Median vs Placebo <Median	136	0.370699	0.186983	939	Inadequate	NS
TAF6L	<Median	0.813744	0.556977	1.18888	0.286635	Atezo <Median vs Placebo <Median	136	0.370699	0.186792	941	Inadequate	NS
MST1	>=Median	0.803883	0.53795	1.20128	0.286804	Atezo >=Median vs Placebo >=Median	135	0.370699	0.186693	934	Inadequate	NS
SENP3	>=Median	0.806848	0.543565	1.19766	0.286891	Atezo >=Median vs Placebo >=Median	135	0.370699	0.186643	935	Inadequate	NS
EID2	>=Median	0.808486	0.546264	1.19658	0.287885	Atezo >=Median vs Placebo >=Median	135	0.37151	0.186066	939	Inadequate	NS
PRKAB1	<Median	0.806706	0.542797	1.19893	0.288005	Atezo <Median vs Placebo <Median	136	0.37151	0.185997	946	Inadequate	NS
BRCC3	<Median	0.808316	0.545264	1.19827	0.2894	Atezo <Median vs Placebo <Median	136	0.372994	0.185192	951	Inadequate	NS
PRKAA1	>=Median	0.815259	0.558458	1.19015	0.289993	Atezo >=Median vs Placebo >=Median	135	0.373442	0.184852	947	Inadequate	NS
TADA2A	<Median	0.810535	0.549008	1.19664	0.290601	Atezo <Median vs Placebo <Median	136	0.37391	0.184503	956	Inadequate	NS
NAP1L4	<Median	0.8081	0.543438	1.20166	0.292563	Atezo <Median vs Placebo <Median	136	0.376117	0.183386	964	Inadequate	NS
BRCA1	<Median	0.814475	0.555386	1.19443	0.2935	Atezo <Median vs Placebo <Median	136	0.3769	0.182855	968	Inadequate	NS
ATM	>=Median	0.813195	0.552815	1.19622	0.293666	Atezo >=Median vs Placebo >=Median	135	0.3769	0.182762	961	Inadequate	NS
TAF3	<Median	0.814471	0.555128	1.19497	0.294066	Atezo <Median vs Placebo <Median	136	0.377096	0.182536	970	Inadequate	NS
PHF1	<Median	0.814671	0.555294	1.1952	0.294576	Atezo <Median vs Placebo <Median	136	0.377433	0.182249	972	Inadequate	NS
NCOR2	<Median	0.810194	0.546183	1.20182	0.29547	Atezo <Median vs Placebo <Median	136	0.378261	0.181747	976	Inadequate	NS
DDB1	>=Median	0.816438	0.557725	1.19516	0.296927	Atezo >=Median vs Placebo >=Median	135	0.379808	0.180934	974	Inadequate	NS
CUL1	<Median	0.814536	0.55337	1.19896	0.298336	Atezo <Median vs Placebo <Median	136	0.380963	0.180153	987	Inadequate	NS
ELP5	<Median	0.815233	0.554662	1.19822	0.298503	Atezo <Median vs Placebo <Median	136	0.380963	0.18006	988	Inadequate	NS
OIP5	<Median	0.80939	0.543235	1.20595	0.298579	Atezo <Median vs Placebo <Median	136	0.380963	0.180018	988	Inadequate	NS
CELF6	>=Median	0.813075	0.550097	1.20177	0.299267	Atezo >=Median vs Placebo >=Median	135	0.381135	0.179639	984	Inadequate	NS
UBE2A	>=Median	0.820235	0.564157	1.19255	0.299377	Atezo >=Median vs Placebo >=Median	135	0.381135	0.179578	984	Inadequate	NS
ACTR3B	>=Median	0.81778	0.559254	1.19581	0.299463	Atezo >=Median vs Placebo >=Median	135	0.381135	0.179531	985	Inadequate	NS
MBD2	<Median	0.815695	0.554631	1.19964	0.300627	Atezo <Median vs Placebo <Median	136	0.382297	0.178893	997	Inadequate	NS
SRSF6	<Median	0.811712	0.546663	1.20527	0.300999	Atezo <Median vs Placebo <Median	136	0.382452	0.178689	998	Inadequate	NS
CDYL	<Median	0.813394	0.549658	1.20368	0.301657	Atezo <Median vs Placebo <Median	136	0.382969	0.17833	1001	Inadequate	NS
METTL21A	<Median	0.815376	0.552761	1.20276	0.303428	Atezo <Median vs Placebo <Median	136	0.384897	0.177369	1008	Inadequate	NS
ASXL3	<Median	0.814992	0.5516	1.20415	0.304337	Atezo <Median vs Placebo <Median	136	0.385729	0.176878	1012	Inadequate	NS
DMAP1	<Median	0.819125	0.559366	1.19951	0.305264	Atezo <Median vs Placebo <Median	136	0.386583	0.17638	1016	Inadequate	NS
BRD8	<Median	0.815815	0.55208	1.20554	0.306903	Atezo <Median vs Placebo <Median	136	0.388337	0.175503	1023	Inadequate	NS
MGA	<Median	0.8166	0.551217	1.20975	0.312312	Atezo <Median vs Placebo <Median	136	0.394639	0.172654	1046	Inadequate	NS
ZNHIT1	>=Median	0.820859	0.559672	1.20394	0.312401	Atezo >=Median vs Placebo >=Median	135	0.394639	0.172608	1039	Inadequate	NS
TDG	>=Median	0.824966	0.567606	1.19902	0.313177	Atezo >=Median vs Placebo >=Median	135	0.395292	0.172205	1042	Inadequate	NS
ING1	<Median	0.815166	0.547391	1.21393	0.314503	Atezo <Median vs Placebo <Median	136	0.39649	0.171519	1056	Inadequate	NS
ARNTL	>=Median	0.823718	0.564435	1.20211	0.314646	Atezo >=Median vs Placebo >=Median	135	0.39649	0.171445	1048	Inadequate	NS
PRMT8	<Median	0.821259	0.559336	1.20583	0.31497	Atezo <Median vs Placebo <Median	136	0.396571	0.171278	1058	Inadequate	NS
EXOSC6	<Median	0.823592	0.562207	1.2065	0.319105	Atezo <Median vs Placebo <Median	136	0.401447	0.169168	1076	Inadequate	NS
KAT7	<Median	0.823885	0.56164	1.20858	0.321722	Atezo <Median vs Placebo <Median	136	0.404405	0.167852	1088	Inadequate	NS
USP11	>=Median	0.823678	0.560749	1.20989	0.322781	Atezo >=Median vs Placebo >=Median	135	0.405258	0.167323	1084	Inadequate	NS
MAX	>=Median	0.821842	0.556897	1.21283	0.323074	Atezo >=Median vs Placebo >=Median	135	0.405258	0.167177	1086	Inadequate	NS
BANP	<Median	0.823904	0.561021	1.20997	0.323197	Atezo <Median vs Placebo <Median	136	0.405258	0.167116	1094	Inadequate	NS
MEN1	>=Median	0.823826	0.560084	1.21176	0.324942	Atezo >=Median vs Placebo >=Median	135	0.406831	0.166251	1094	Inadequate	NS
TAF9	>=Median	0.823023	0.558434	1.21297	0.324985	Atezo >=Median vs Placebo >=Median	135	0.406831	0.16623	1094	Inadequate	NS
KDM3A	<Median	0.826723	0.565645	1.2083	0.325736	Atezo <Median vs Placebo <Median	136	0.407438	0.16586	1106	Inadequate	NS
BRPF3	<Median	0.821755	0.554057	1.2188	0.329002	Atezo <Median vs Placebo <Median	136	0.411185	0.164264	1121	Inadequate	NS
BCORL1	>=Median	0.826726	0.56397	1.2119	0.329515	Atezo >=Median vs Placebo >=Median	135	0.41149	0.164015	1115	Inadequate	NS
ASF1A	<Median	0.82499	0.559413	1.21665	0.331744	Atezo <Median vs Placebo <Median	136	0.413934	0.16294	1134	Inadequate	NS
SUPT3H	<Median	0.831291	0.571047	1.21014	0.334831	Atezo <Median vs Placebo <Median	136	0.417444	0.161468	1148	Inadequate	NS
NSD3	<Median	0.824812	0.556946	1.22151	0.336403	Atezo <Median vs Placebo <Median	136	0.411159	0.160725	1156	Inadequate	NS
ELP4	<Median	0.823313	0.553207	1.2253	0.337873	Atezo <Median vs Placebo <Median	136	0.420665	0.160035	1163	Inadequate	NS
TAF2	>=Median	0.829832	0.566531	1.2155	0.338146	Atezo >=Median vs Placebo >=Median	135	0.420665	0.159907	1155	Inadequate	NS
SMARCD2	>=Median	0.832397	0.571722	1.21192	0.338507	Atezo >=Median vs Placebo >=Median	135	0.420665	0.159739	1157	Inadequate	NS
MSL3	<Median	0.825954	0.558337	1.22184	0.338517	Atezo <Median vs Placebo <Median	136	0.420665	0.159734	1166	Inadequate	NS
PHF14	<Median	0.825061	0.556355	1.22355	0.338838	Atezo <Median vs Placebo <Median	136	0.420721	0.159584	1167	Inadequate	NS
EZH1	<Median	0.829381	0.564323	1.21893	0.340977	Atezo <Median vs Placebo <Median	136	0.422764	0.158591	1178	Inadequate	NS
HCFC1	<Median	0.826686	0.558636	1.22335	0.341191	Atezo <Median vs Placebo <Median	136	0.422764	0.158492	1179	Inadequate	NS
SETD7	<Median	0.82796	0.561219	1.22148	0.341314	Atezo <Median vs Placebo <Median	136	0.422764	0.158435	1179	Inadequate	NS
CIT	<Median	0.828167	0.561271	1.22198	0.34215	Atezo <Median vs Placebo <Median	136	0.423456	0.15805	1183	Inadequate	NS
FBL	>=Median	0.830174	0.565181	1.21941	0.342743	Atezo >=Median vs Placebo >=Median	135	0.423567	0.157778	1178	Inadequate	NS
INO80D	<Median	0.827636	0.55983	1.22355	0.342898	Atezo <Median vs Placebo <Median	136	0.423567	0.157707	1187	Inadequate	NS
HDAC6	>=Median	0.832285	0.569339	1.21667	0.343321	Atezo >=Median vs Placebo >=Median	135	0.423567	0.157513	1180	Inadequate	NS
KDM2B	<Median	0.830895	0.566415	1.21887	0.34335	Atezo <Median vs Placebo <Median	136	0.423567	0.1575	1189	Inadequate	NS
PKN1	<Median	0.834339	0.571882	1.21725	0.347304	Atezo <Median vs Placebo <Median	136	0.428098	0.155704	1209	Inadequate	NS
SIRT7	>=Median	0.827347	0.556779	1.2294	0.34828	Atezo >=Median vs Placebo >=Median	135	0.428955	0.155265	1205	Inadequate	NS
RPUSD3	>=Median	0.829232	0.560553	1.22669	0.348619	Atezo >=Median vs Placebo >=Median	135	0.429027	0.155113	1207	Inadequate	NS
USP3	<Median	0.831791	0.564142	1.22642	0.352531	Atezo <Median vs Placebo <Median	136	0.433277	0.153373	1235	Inadequate	NS
ZBTB7A	<Median	0.83046	0.561291	1.22871	0.352641	Atezo <Median vs Placebo <Median	136	0.433277	0.153325	1236	Inadequate	NS
CSNK2A1	<Median	0.833668	0.567253	1.22521	0.354418	Atezo <Median vs Placebo <Median	136	0.435111	0.152544	1245	Inadequate	NS
YY1	<Median	0.833994	0.56749	1.22565	0.355421	Atezo <Median vs Placebo <Median	136	0.43596	0.152105	1250	Inadequate	NS
USP22	<Median	0.834674	0.568818	1.22479	0.355681	Atezo <Median vs Placebo <Median	136	0.43596	0.151992	1252	Inadequate	NS
SRSF10	<Median	0.831285	0.56104	1.2317	0.356988	Atezo <Median vs Placebo <Median	136	0.43721	0.151424	1259	Inadequate	NS
USP7	<Median	0.833353	0.565272	1.22857	0.357304	Atezo <Median vs Placebo <Median	136	0.437246	0.151287	1260	Inadequate	NS
NUP98	>=Median	0.836902	0.571634	1.22527	0.359966	Atezo >=Median vs Placebo >=Median	135	0.44015	0.150141	1265	Inadequate	NS
SF3B3	<Median	0.834887	0.566282	1.2309	0.362244	Atezo <Median vs Placebo <Median	136	0.442262	0.149169	1286	Inadequate	NS
POGZ	<Median	0.836197	0.569061	1.22874	0.362302	Atezo <Median vs Placebo <Median	136	0.442262	0.149145	1287	Inadequate	NS
CARM1	<Median	0.835882	0.568265	1.22953	0.362562	Atezo <Median vs Placebo <Median	136	0.442262	0.149034	1288	Inadequate	NS
ACTL6B	<Median	0.841143	0.578619	1.22278	0.364781	Atezo <Median vs Placebo <Median	136	0.444613	0.148097	1300	Inadequate	NS
SAP18	>=Median	0.83911	0.573551	1.22762	0.366223	Atezo >=Median vs Placebo >=Median	135	0.446014	0.147493	1298	Inadequate	NS
SETD5	<Median	0.834932	0.56432	1.23531	0.366721	Atezo <Median vs Placebo <Median	136	0.446265	0.147285	1311	Inadequate	NS
WTAP	<Median	0.83132	0.556009	1.24295	0.368016	Atezo <Median vs Placebo <Median	136	0.447484	0.146746	1318	Inadequate	NS
ARID4B	<Median	0.838558	0.57136	1.23071	0.368406	Atezo <Median vs Placebo <Median	136	0.447601	0.146584	1320	Inadequate	NS
MYBBP1A	>=Median	0.838082	0.569773	1.23274	0.369618	Atezo >=Median vs Placebo >=Median	135	0.448716	0.146083	1317	Inadequate	NS
CBX6	<Median	0.839905	0.573257	1.23058	0.370648	Atezo <Median vs Placebo <Median	136	0.449609	0.145659	1332	Inadequate	NS
SLU7	>=Median	0.833897	0.559655	1.24252	0.371991	Atezo >=Median vs Placebo >=Median	135	0.450583	0.145109	1330	Inadequate	NS
SFPQ	<Median	0.833411	0.558591	1.24344	0.372041	Atezo <Median vs Placebo <Median	136	0.450583	0.145088	1340	Inadequate	NS
HNRNPU	<Median	0.836423	0.564494	1.23934	0.373275	Atezo <Median vs Placebo <Median	136	0.451719	0.144585	1347	Inadequate	NS
PCGF2	<Median	0.845058	0.582049	1.22691	0.376173	Atezo <Median vs Placebo <Median	136	0.454866	0.143413	1363	Inadequate	NS
TAF4	<Median	0.840874	0.572014	1.23611	0.377956	Atezo <Median vs Placebo <Median	136	0.456317	0.142699	1374	Inadequate	NS
ZRANB3	<Median	0.838425	0.566654	1.24054	0.377971	Atezo <Median vs Placebo <Median	136	0.456317	0.142693	1374	Inadequate	NS
LRWD1	<Median	0.841293	0.572548	1.23618	0.378792	Atezo <Median vs Placebo <Median	136	0.456946	0.142365	1378	Inadequate	NS
TRIM28	<Median	0.842184	0.574257	1.23512	0.379333	Atezo <Median vs Placebo <Median	136	0.457097	0.14215	1382	Inadequate	NS
KDM4A	<Median	0.840735	0.570987	1.23792	0.379516	Atezo <Median vs Placebo <Median	136	0.457097	0.142077	1383	Inadequate	NS
EYA2	>=Median	0.84499	0.578911	1.23336	0.382704	Atezo >=Median vs Placebo >=Median	135	0.460573	0.14082	1391	Inadequate	NS
NEK6	<Median	0.84189	0.571083	1.24111	0.384777	Atezo <Median vs Placebo <Median	136	0.462703	0.14001	1414	Inadequate	NS
LEO1	>=Median	0.844522	0.576549	1.23705	0.385569	Atezo >=Median vs Placebo >=Median	135	0.46329	0.139702	1408	Inadequate	NS
KMT2C	<Median	0.843826	0.574259	1.23993	0.387166	Atezo <Median vs Placebo <Median	136	0.46464	0.139085	1428	Inadequate	NS
CBX3	<Median	0.841878	0.569863	1.24374	0.387331	Atezo <Median vs Placebo <Median	136	0.46464	0.139021	1429	Inadequate	NS
UBE2D3	<Median	0.844783	0.576184	1.23859	0.387606	Atezo <Median vs Placebo <Median	136	0.46464	0.138915	1431	Inadequate	NS
SIN3B	<Median	0.841608	0.568906	1.24503	0.388096	Atezo <Median vs Placebo <Median	136	0.464862	0.138727	1433	Inadequate	NS
MLLT6	<Median	0.844685	0.574351	1.24226	0.391071	Atezo <Median vs Placebo <Median	136	0.468058	0.137591	1452	Inadequate	NS
KDM2A	>=Median	0.844312	0.572948	1.2442	0.392288	Atezo >=Median vs Placebo >=Median	135	0.469146	0.13713	1448	Inadequate	NS
RCOR3	<Median	0.841855	0.567216	1.24947	0.392844	Atezo <Median vs Placebo <Median	136	0.469319	0.13692	1462	Inadequate	NS
PRMT2	<Median	0.842307	0.568123	1.24881	0.393047	Atezo <Median vs Placebo <Median	136	0.469319	0.136843	1464	Inadequate	NS
RMI1	<Median	0.844779	0.571936	1.24778	0.396658	Atezo <Median vs Placebo <Median	136	0.47326	0.135491	1486	Inadequate	NS
ERCC6	<Median	0.843752	0.569138	1.25087	0.397707	Atezo <Median vs Placebo <Median	136	0.474141	0.135102	1493	Inadequate	NS
KANSL3	<Median	0.844027	0.569488	1.25092	0.398267	Atezo <Median vs Placebo <Median	136	0.474438	0.134894	1496	Inadequate	NS
EIF4A3	>=Median	0.845695	0.573025	1.24811	0.398708	Atezo >=Median vs Placebo >=Median	135	0.474593	0.134732	1488	Inadequate	NS
PRKAG2	<Median	0.847016	0.572982	1.25211	0.405087	Atezo <Median vs Placebo <Median	136	0.48181	0.132406	1540	Inadequate	NS
PRKAA2	>=Median	0.853249	0.586953	1.24036	0.405716	Atezo >=Median vs Placebo >=Median	135	0.481926	0.13218	1533	Inadequate	NS
PADI4	<Median	0.850576	0.580755	1.24576	0.405816	Atezo <Median vs Placebo <Median	136	0.481926	0.132144	1545	Inadequate	NS
HLTF	>=Median	0.848265	0.575278	1.25079	0.406227	Atezo >=Median vs Placebo >=Median	135	0.48204	0.131996	1537	Inadequate	NS
ZNF711	<Median	0.847782	0.573767	1.25266	0.407092	Atezo <Median vs Placebo <Median	136	0.482691	0.131686	1554	Inadequate	NS
KDM5B	<Median	0.845529	0.568495	1.25756	0.407417	Atezo <Median vs Placebo <Median	136	0.4827	0.13157	1556	Inadequate	NS
NCOA3	>=Median	0.851125	0.580081	1.24882	0.409904	Atezo >=Median vs Placebo >=Median	135	0.484974	0.130686	1561	Inadequate	NS
PHF13	<Median	0.847115	0.570867	1.25704	0.409971	Atezo <Median vs Placebo <Median	136	0.484974	0.130663	1573	Inadequate	NS
ACTR8	>=Median	0.852865	0.583408	1.24677	0.411359	Atezo >=Median vs Placebo >=Median	135	0.486238	0.130173	1571	Inadequate	NS
WDR82	<Median	0.848578	0.573232	1.25618	0.411996	Atezo <Median vs Placebo <Median	136	0.486245	0.129949	1586	Inadequate	NS
DHX9	<Median	0.848655	0.573405	1.25603	0.412002	Atezo <Median vs Placebo <Median	136	0.486245	0.129947	1587	Inadequate	NS
PHF10	<Median	0.851638	0.579366	1.25186	0.413888	Atezo <Median vs Placebo <Median	136	0.48785	0.129287	1599	Inadequate	NS
U2AF2	<Median	0.850276	0.576168	1.25479	0.414001	Atezo <Median vs Placebo <Median	136	0.48785	0.129248	1600	Inadequate	NS
RRP8	<Median	0.850741	0.576994	1.25436	0.414515	Atezo <Median vs Placebo <Median	136	0.488078	0.129069	1604	Inadequate	NS
GTF2I	<Median	0.850877	0.575938	1.25706	0.417359	Atezo <Median vs Placebo <Median	136	0.491048	0.128085	1623	Inadequate	NS
USP12	>=Median	0.855568	0.586267	1.24857	0.418604	Atezo >=Median vs Placebo >=Median	135	0.491959	0.127658	1620	Inadequate	NS
VIRMA	>=Median	0.854936	0.584704	1.25006	0.418778	Atezo >=Median vs Placebo >=Median	135	0.491959	0.127598	1621	Inadequate	NS
CDC6	<Median	0.851975	0.577197	1.25756	0.420025	Atezo <Median vs Placebo <Median	136	0.493045	0.127172	1642	Inadequate	NS
DPF2	>=Median	0.854196	0.58066	1.25659	0.423584	Atezo >=Median vs Placebo >=Median	135	0.49684	0.125968	1655	Inadequate	NS
CLOCK	<Median	0.851112	0.571993	1.26643	0.426581	Atezo <Median vs Placebo <Median	136	0.499971	0.124965	1689	Inadequate	NS
PCGF6	<Median	0.854072	0.578312	1.26132	0.427818	Atezo <Median vs Placebo <Median	136	0.501036	0.124555	1698	Inadequate	NS
SMARCAD1	<Median	0.854897	0.580082	1.25991	0.428172	Atezo <Median vs Placebo <Median	136	0.501066	0.124438	1701	Inadequate	NS
RBM5	>=Median	0.855588	0.580961	1.26003	0.429717	Atezo >=Median vs Placebo >=Median	135	0.502488	0.123929	1700	Inadequate	NS
OGT	<Median	0.858098	0.585592	1.25742	0.43245	Atezo <Median vs Placebo <Median	136	0.505298	0.123034	1733	Inadequate	NS
AEBP2	<Median	0.855337	0.578674	1.26427	0.433172	Atezo <Median vs Placebo <Median	136	0.505754	0.1228	1738	Inadequate	NS
RLIM	<Median	0.856945	0.58201	1.26176	0.434158	Atezo <Median vs Placebo <Median	136	0.506518	0.12248	1746	Inadequate	NS
PHIP	<Median	0.8514	0.568708	1.27461	0.43457	Atezo <Median vs Placebo <Median	136	0.506611	0.122347	1749	Inadequate	NS
LAS1L	>=Median	0.859958	0.588357	1.25694	0.435925	Atezo >=Median vs Placebo >=Median	135	0.507445	0.12191	1746	Inadequate	NS
PRDM2	<Median	0.855559	0.577761	1.26692	0.436091	Atezo <Median vs Placebo <Median	136	0.507445	0.121857	1760	Inadequate	NS
PARG	<Median	0.857459	0.582194	1.26287	0.436283	Atezo <Median vs Placebo <Median	136	0.507445	0.121795	1762	Inadequate	NS
NASP	<Median	0.861554	0.591534	1.25483	0.437313	Atezo <Median vs Placebo <Median	136	0.508256	0.121465	1770	Inadequate	NS
NAA60	<Median	0.855646	0.576668	1.26959	0.438715	Atezo <Median vs Placebo <Median	136	0.509497	0.121018	1781	Inadequate	NS
SAP30	<Median	0.855634	0.5759	1.27125	0.440205	Atezo <Median vs Placebo <Median	136	0.510655	0.120546	1792	Inadequate	NS
CDK2	<Median	0.857959	0.58127	1.26636	0.440583	Atezo <Median vs Placebo <Median	136	0.510655	0.120426	1795	Inadequate	NS
GFI1	>=Median	0.857859	0.580964	1.26673	0.440716	Atezo >=Median vs Placebo >=Median	135	0.510655	0.120384	1783	Inadequate	NS
CUL3	<Median	0.859705	0.583929	1.26572	0.443699	Atezo <Median vs Placebo <Median	136	0.513334	0.119447	1820	Inadequate	NS
UBE2E1	>=Median	0.862972	0.591815	1.25837	0.443805	Atezo >=Median vs Placebo >=Median	135	0.513334	0.119414	1807	Inadequate	NS
JDP2	>=Median	0.859159	0.582444	1.26734	0.444037	Atezo >=Median vs Placebo >=Median	135	0.513334	0.119342	1809	Inadequate	NS
CBX8	<Median	0.859189	0.582322	1.26769	0.444428	Atezo <Median vs Placebo <Median	136	0.513397	0.11922	1826	Inadequate	NS
CELF5	<Median	0.864994	0.596206	1.25496	0.444954	Atezo <Median vs Placebo <Median	136	0.513615	0.119056	1830	Inadequate	NS
HUWE1	>=Median	0.862165	0.589086	1.26183	0.44535	Atezo >=Median vs Placebo >=Median	135	0.513684	0.118933	1820	Inadequate	NS
CDK7	>=Median	0.859397	0.582044	1.26891	0.445995	Atezo >=Median vs Placebo >=Median	135	0.513835	0.118733	1825	Inadequate	NS
PUF60	>=Median	0.86202	0.588337	1.26302	0.446154	Atezo >=Median vs Placebo >=Median	135	0.513835	0.118684	1826	Inadequate	NS
KMT2E	<Median	0.864133	0.591667	1.26207	0.449882	Atezo <Median vs Placebo <Median	136	0.517738	0.117537	1870	Inadequate	NS
PHC1	<Median	0.866672	0.596737	1.25871	0.452332	Atezo <Median vs Placebo <Median	136	0.520164	0.116792	1890	Inadequate	NS
RYBP	<Median	0.863577	0.58814	1.26801	0.454221	Atezo <Median vs Placebo <Median	136	0.521943	0.116222	1906	Inadequate	NS
ERBB4	<Median	0.860626	0.580636	1.27563	0.45474	Atezo <Median vs Placebo <Median	136	0.522147	0.116066	1911	Inadequate	NS
IKZF3	>=Median	0.861344	0.582038	1.27468	0.455443	Atezo >=Median vs Placebo >=Median	135	0.522561	0.115856	1903	Inadequate	NS
ZBTB33	<Median	0.861928	0.58264	1.27509	0.457083	Atezo <Median vs Placebo <Median	136	0.524049	0.115366	1931	Inadequate	NS
INO80B	<Median	0.865687	0.591145	1.26773	0.458655	Atezo <Median vs Placebo <Median	136	0.525456	0.1149	1944	Inadequate	NS
EPC2	<Median	0.864199	0.586709	1.27293	0.460115	Atezo <Median vs Placebo <Median	136	0.526734	0.114469	1957	Inadequate	NS
SIRT6	<Median	0.862721	0.582839	1.277	0.460536	Atezo <Median vs Placebo <Median	136	0.52682	0.114345	1961	Inadequate	NS
ALKBH1	<Median	0.864277	0.584768	1.27739	0.464312	Atezo <Median vs Placebo <Median	136	0.530345	0.113243	1994	Inadequate	NS
ALKBH1	<Median	0.864277	0.584768	1.27739	0.464312	Atezo <Median vs Placebo <Median	136	0.530345	0.113243	1994	Inadequate	NS
ATXN7	>=Median	0.865579	0.587332	1.27565	0.465654	Atezo >=Median vs Placebo >=Median	135	0.531313	0.112855	1991	Inadequate	NS
HELLS	<Median	0.864408	0.584128	1.27917	0.466198	Atezo <Median vs Placebo <Median	136	0.531313	0.112698	2011	Inadequate	NS
BUB1	<Median	0.862486	0.579347	1.284	0.466204	Atezo <Median vs Placebo <Median	136	0.531313	0.112696	2011	Inadequate	NS
FOXP1	>=Median	0.868673	0.591328	1.2761	0.473075	Atezo >=Median vs Placebo >=Median	135	0.53874	0.110742	2059	Inadequate	NS
PHF2	<Median	0.868584	0.590909	1.27674	0.473449	Atezo <Median vs Placebo <Median	136	0.538765	0.110636	2078	Inadequate	NS
DND1	<Median	0.870071	0.59425	1.27391	0.47432	Atezo <Median vs Placebo <Median	136	0.539354	0.110392	2086	Inadequate	NS
SMYD2	<Median	0.868	0.586942	1.28364	0.478241	Atezo <Median vs Placebo <Median	136	0.543129	0.109303	2123	Inadequate	NS
SMARCE1	<Median	0.870741	0.593718	1.27702	0.478691	Atezo <Median vs Placebo <Median	136	0.543129	0.109179	2127	Inadequate	NS
FOXP2	<Median	1.14664	0.785236	1.6744	0.478708	Atezo <Median vs Placebo <Median	136	0.543129	0.109175	2128	Inadequate	NS
UBR7	<Median	0.869661	0.590445	1.28091	0.479656	Atezo <Median vs Placebo <Median	136	0.5438	0.108914	2137	Inadequate	NS
KDM4C	>=Median	0.871964	0.593855	1.28032	0.484498	Atezo >=Median vs Placebo >=Median	135	0.548882	0.107597	2169	Inadequate	NS
ING5	<Median	0.871705	0.59239	1.28272	0.486014	Atezo <Median vs Placebo <Median	136	0.550191	0.107189	2200	Inadequate	NS
CHEK1	<Median	0.869473	0.586136	1.28977	0.486938	Atezo <Median vs Placebo <Median	136	0.550828	0.106941	2209	Inadequate	NS
SCMH1	<Median	0.870844	0.58928	1.28694	0.487687	Atezo <Median vs Placebo <Median	136	0.550998	0.106741	2217	Inadequate	NS
HMGN2	<Median	0.870926	0.589425	1.28687	0.48781	Atezo <Median vs Placebo <Median	136	0.550998	0.106709	2218	Inadequate	NS
HMGN1	<Median	0.87149	0.589794	1.28773	0.489878	Atezo <Median vs Placebo <Median	136	0.552531	0.106159	2239	Inadequate	NS
METTL3	>=Median	0.874972	0.598883	1.27834	0.489892	Atezo >=Median vs Placebo >=Median	135	0.552531	0.106156	2223	Inadequate	NS
MBNL1	>=Median	0.87627	0.600931	1.27777	0.492516	Atezo >=Median vs Placebo >=Median	135	0.554976	0.105465	2250	Inadequate	NS
JMJD1C	<Median	0.870805	0.586462	1.29301	0.492787	Atezo <Median vs Placebo <Median	136	0.554976	0.105394	2269	Inadequate	NS
CHD7	<Median	0.874683	0.595965	1.28375	0.493993	Atezo <Median vs Placebo <Median	136	0.555924	0.105079	2282	Inadequate	NS
NCOA2	<Median	0.872622	0.589694	1.2913	0.495601	Atezo <Median vs Placebo <Median	136	0.557323	0.104661	2299	Inadequate	NS
EHMT1	<Median	0.87364	0.591997	1.28928	0.496292	Atezo <Median vs Placebo <Median	136	0.557689	0.104482	2307	Inadequate	NS
PRMT6	<Median	0.878201	0.602368	1.28034	0.499539	Atezo <Median vs Placebo <Median	136	0.560925	0.103647	2342	Inadequate	NS
ZCWPW1	<Median	0.876951	0.597533	1.28703	0.50234	Atezo <Median vs Placebo <Median	136	0.563655	0.102934	2373	Inadequate	NS
KAT2B	>=Median	0.876919	0.596711	1.28871	0.503712	Atezo >=Median vs Placebo >=Median	135	0.564779	0.102588	2370	Inadequate	NS
FBRSL1	<Median	0.878447	0.599128	1.28799	0.506842	Atezo <Median vs Placebo <Median	136	0.567773	0.101804	2423	Inadequate	NS
CHD4	>=Median	0.883416	0.61245	1.27426	0.507191	Atezo >=Median vs Placebo >=Median	135	0.567773	0.101717	2409	Inadequate	NS
EPC1	<Median	0.87782	0.597082	1.29056	0.507498	Atezo <Median vs Placebo <Median	136	0.567773	0.10164	2431	Inadequate	NS
UHRF2	<Median	0.873718	0.58494	1.30506	0.509625	Atezo <Median vs Placebo <Median	136	0.569734	0.101114	2455	Inadequate	NS
UBN1	<Median	0.871882	0.579496	1.31179	0.510656	Atezo <Median vs Placebo <Median	136	0.570374	0.10086	2467	Inadequate	NS
PRMT5	>=Median	0.878293	0.596483	1.29324	0.510945	Atezo >=Median vs Placebo >=Median	135	0.570374	0.100789	2452	Inadequate	NS
RBM8A	<Median	0.879134	0.59816	1.29209	0.512045	Atezo <Median vs Placebo <Median	136	0.571185	0.10052	2484	Inadequate	NS
RNF168	<Median	0.880881	0.602292	1.28833	0.513197	Atezo <Median vs Placebo <Median	136	0.572051	0.100239	2497	Inadequate	NS
RBBP7	>=Median	0.881507	0.600809	1.29335	0.519044	Atezo >=Median vs Placebo >=Median	135	0.578147	0.0988292	2549	Inadequate	NS
SRCAP	<Median	0.880523	0.595265	1.30248	0.524135	Atezo <Median vs Placebo <Median	136	0.583181	0.0976256	2631	Inadequate	NS
PBRM1	<Median	0.882096	0.599506	1.29789	0.524328	Atezo <Median vs Placebo <Median	136	0.583181	0.0975806	2634	Inadequate	NS
RBM25	<Median	0.882433	0.599324	1.29928	0.526327	Atezo <Median vs Placebo <Median	136	0.584566	0.0971141	2659	Inadequate	NS
UBE2T	<Median	0.882793	0.60017	1.2985	0.526603	Atezo <Median vs Placebo <Median	136	0.584566	0.0970501	2663	Inadequate	NS
MYSM1	<Median	0.880223	0.592978	1.30661	0.526722	Atezo <Median vs Placebo <Median	136	0.584566	0.0970223	2664	Inadequate	NS
RAD54L	<Median	0.881918	0.597411	1.30192	0.527185	Atezo <Median vs Placebo <Median	136	0.584654	0.0969151	2670	Inadequate	NS
SETD1A	<Median	0.882792	0.598318	1.30252	0.529891	Atezo <Median vs Placebo <Median	136	0.587228	0.0962909	2706	Inadequate	NS
CHD2	<Median	0.880986	0.592613	1.30969	0.531075	Atezo <Median vs Placebo <Median	136	0.588114	0.0960197	2721	Inadequate	NS
PSIP1	<Median	0.881862	0.594743	1.30759	0.531613	Atezo <Median vs Placebo <Median	136	0.588283	0.0958968	2728	Inadequate	NS
PRDM13	<Median	0.883388	0.598735	1.30337	0.532095	Atezo <Median vs Placebo <Median	136	0.588389	0.095787	2735	Inadequate	NS
KHDRBS1	<Median	0.883609	0.597072	1.30766	0.536096	Atezo <Median vs Placebo <Median	136	0.592196	0.0948823	2789	Inadequate	NS
CDC73	<Median	0.886482	0.605082	1.29875	0.536314	Atezo <Median vs Placebo <Median	136	0.592196	0.0948333	2792	Inadequate	NS
THRAP3	<Median	0.883439	0.595564	1.31046	0.537882	Atezo <Median vs Placebo <Median	136	0.593498	0.0944825	2813	Inadequate	NS
ZMYM2	<Median	0.885839	0.601838	1.30386	0.538795	Atezo <Median vs Placebo <Median	136	0.594076	0.0942791	2826	Inadequate	NS
KMT5A	<Median	0.883894	0.594576	1.31399	0.541799	Atezo <Median vs Placebo <Median	136	0.644302	0.0936146	2868	Inadequate	NS
CBX5	<Median	0.884877	0.597243	1.31104	0.542012	Atezo <Median vs Placebo <Median	136	0.597192	0.0935678	2871	Inadequate	NS
TLE2	<Median	0.886279	0.601013	1.30694	0.542407	Atezo <Median vs Placebo <Median	136	0.597196	0.0934809	2877	Inadequate	NS
CELF1	<Median	0.886804	0.601113	1.30828	0.54483	Atezo <Median vs Placebo <Median	136	0.599431	0.0929514	2912	Inadequate	NS
SETD6	<Median	0.890246	0.607834	1.30387	0.550424	Atezo <Median vs Placebo <Median	136	0.605149	0.0917458	2994	Inadequate	NS
ZC3H13	>=Median	0.892525	0.613331	1.29881	0.552493	Atezo >=Median vs Placebo >=Median	135	0.606987	0.0913059	3003	Inadequate	NS
HSPA1B	<Median	0.893674	0.615791	1.29695	0.554123	Atezo <Median vs Placebo <Median	136	0.607902	0.0909617	3050	Inadequate	NS
HSPA1B	<Median	0.893674	0.615791	1.29695	0.554123	Atezo <Median vs Placebo <Median	136	0.607902	0.0909617	3050	Inadequate	NS
METTL14	<Median	0.887805	0.597901	1.31828	0.555194	Atezo <Median vs Placebo <Median	136	0.608639	0.0907367	3067	Inadequate	NS
MLLT1	<Median	0.89192	0.606421	1.31183	0.561192	Atezo <Median vs Placebo <Median	136	0.614774	0.0894916	3162	Inadequate	NS
CUL5	>=Median	0.893921	0.611905	1.30591	0.562016	Atezo >=Median vs Placebo >=Median	135	0.615234	0.0893228	3152	Inadequate	NS
ELP3	<Median	0.891487	0.60438	1.31498	0.56245	Atezo <Median vs Placebo <Median	136	0.615267	0.0892341	3182	Inadequate	NS
GATAD2B	<Median	0.893552	0.605381	1.3189	0.570999	Atezo <Median vs Placebo <Median	136	0.624172	0.087513	3326	Inadequate	NS
ATF7IP	<Median	0.894185	0.606804	1.31767	0.571805	Atezo <Median vs Placebo <Median	136	0.624606	0.0873534	3340	Inadequate	NS
VPS72	>=Median	0.899302	0.616829	1.31113	0.58112	Atezo >=Median vs Placebo >=Median	135	0.634327	0.0855424	3481	Inadequate	NS
FBRS	<Median	0.898484	0.613694	1.31543	0.58207	Atezo <Median vs Placebo <Median	136	0.63491	0.0853612	3524	Inadequate	NS
LBR	<Median	0.895174	0.602987	1.32894	0.582797	Atezo <Median vs Placebo <Median	136	0.635249	0.0852228	3538	Inadequate	NS
MBTD1	<Median	0.899277	0.615181	1.31457	0.583662	Atezo <Median vs Placebo <Median	136	0.635737	0.0850588	3554	Inadequate	NS
CBLL1	<Median	0.896973	0.607567	1.32423	0.584352	Atezo <Median vs Placebo <Median	136	0.636036	0.0849281	3567	Inadequate	NS
UBE2N	<Median	0.899522	0.615077	1.31551	0.585067	Atezo <Median vs Placebo <Median	136	0.636359	0.0847933	3581	Inadequate	NS
PRDM9	>=Median	0.825073	0.412711	1.64945	0.586416	Atezo >=Median vs Placebo >=Median	49	0.637372	0.0845397	1300	Inadequate	NS
WAC	<Median	0.900016	0.615497	1.31606	0.58688	Atezo <Median vs Placebo <Median	136	0.637422	0.0844527	3616	Inadequate	NS
JADE3	<Median	0.898281	0.609132	1.32468	0.588328	Atezo <Median vs Placebo <Median	136	0.63849	0.0841823	3644	Inadequate	NS
APOBEC3H	<Median	0.899956	0.614166	1.31873	0.5887	Atezo <Median vs Placebo <Median	136	0.63849	0.0841131	3651	Inadequate	NS
PPARGC1A	>=Median	1.10579	0.765516	1.59733	0.592	Atezo >=Median vs Placebo >=Median	135	0.641614	0.0835028	3689	Inadequate	NS
ARID2	<Median	0.89934	0.606817	1.33288	0.597131	Atezo <Median vs Placebo <Median	136	0.646715	0.0825685	3822	Inadequate	NS
BAZ2A	>=Median	0.900115	0.608678	1.33109	0.598067	Atezo >=Median vs Placebo >=Median	135	0.647269	0.0824	3813	Inadequate	NS
CELF4	<Median	0.902395	0.615054	1.32398	0.599514	Atezo <Median vs Placebo <Median	136	0.648376	0.0821405	3872	Inadequate	NS
APOBEC1	>=Median	0.839081	0.432712	1.62708	0.603578	Atezo >=Median vs Placebo >=Median	45	0.652309	0.081419	1310	Inadequate	NS
PPP4R3B	<Median	0.901471	0.608806	1.33482	0.604505	Atezo <Median vs Placebo <Median	136	0.686197	0.081256	3980	Inadequate	NS
SRSF3	<Median	0.902553	0.612136	1.33075	0.604773	Atezo <Median vs Placebo <Median	136	0.653138	0.0812089	3986	Inadequate	NS
PKM	>=Median	0.90226	0.610345	1.33379	0.606043	Atezo >=Median vs Placebo >=Median	135	0.654046	0.0809866	3984	Inadequate	NS
PPP4R3A	<Median	0.903472	0.612853	1.3319	0.60822	Atezo <Median vs Placebo <Median	136	0.686197	0.0806079	4063	Inadequate	NS
MPND	<Median	0.903741	0.613412	1.33148	0.608704	Atezo <Median vs Placebo <Median	136	0.656454	0.0805241	4074	Inadequate	NS
KAT6B	<Median	0.901636	0.606007	1.34148	0.609506	Atezo <Median vs Placebo <Median	136	0.656855	0.0803857	4092	Inadequate	NS
CHAF1B	<Median	0.901958	0.606597	1.34113	0.610182	Atezo <Median vs Placebo <Median	136	0.65704	0.0802693	4107	Inadequate	NS
PCGF5	<Median	0.906028	0.619739	1.32457	0.610539	Atezo <Median vs Placebo <Median	136	0.65704	0.080208	4116	Inadequate	NS
NSL1	<Median	0.904886	0.614864	1.33171	0.612185	Atezo <Median vs Placebo <Median	136	0.658347	0.079926	4154	Inadequate	NS
PHC2	<Median	0.904896	0.610118	1.3421	0.619246	Atezo <Median vs Placebo <Median	136	0.665471	0.0787361	4323	Inadequate	NS
SUV39H2	<Median	0.907372	0.617142	1.33409	0.621123	Atezo <Median vs Placebo <Median	136	0.667018	0.078425	4370	Inadequate	NS
UHRF1	<Median	0.908536	0.619644	1.33212	0.62324	Atezo <Median vs Placebo <Median	136	0.668822	0.0780765	4423	Inadequate	NS
MBD1	<Median	0.907554	0.61563	1.3379	0.624227	Atezo <Median vs Placebo <Median	136	0.66941	0.0779151	4449	Inadequate	NS
MSH6	<Median	0.906097	0.608187	1.34994	0.627825	Atezo <Median vs Placebo <Median	136	0.672795	0.0773316	4542	Inadequate	NS
KEAP1	>=Median	0.909334	0.618004	1.338	0.629581	Atezo >=Median vs Placebo >=Median	135	0.674142	0.0770496	4555	Inadequate	NS
GATAD2A	<Median	1.1009	0.74458	1.62773	0.629965	Atezo <Median vs Placebo <Median	136	0.674142	0.0769881	4599	Inadequate	NS
EXOSC3	<Median	0.907787	0.611797	1.34698	0.630858	Atezo <Median vs Placebo <Median	136	0.674165	0.0768456	4623	Inadequate	NS
HJURP	<Median	0.908769	0.615156	1.34252	0.63087	Atezo <Median vs Placebo <Median	136	0.674165	0.0768437	4624	Inadequate	NS
SET	<Median	0.908865	0.614505	1.34423	0.632264	Atezo <Median vs Placebo <Median	136	0.675182	0.0766222	4662	Inadequate	NS
MUM1	<Median	0.911316	0.620011	1.33949	0.636519	Atezo <Median vs Placebo <Median	136	0.67925	0.0759533	4780	Inadequate	NS
NPM1	>=Median	0.912538	0.622103	1.33857	0.639628	Atezo >=Median vs Placebo >=Median	135	0.682091	0.0754713	4834	Inadequate	NS
ABRAXAS1	<Median	0.912046	0.619758	1.34218	0.640473	Atezo <Median vs Placebo <Median	136	0.704254	0.0753412	4894	Inadequate	NS
RBBP5	<Median	0.913605	0.623606	1.33846	0.642829	Atezo <Median vs Placebo <Median	136	0.685026	0.074981	4964	Inadequate	NS
RBM17	<Median	0.914246	0.624842	1.33769	0.644297	Atezo <Median vs Placebo <Median	136	0.686112	0.0747579	5008	Inadequate	NS
TAF5L	<Median	0.912682	0.61816	1.34753	0.645807	Atezo <Median vs Placebo <Median	136	0.687239	0.07453	5054	Inadequate	NS
KAT8	<Median	0.913068	0.61832	1.34832	0.647473	Atezo <Median vs Placebo <Median	136	0.688532	0.07428	5105	Inadequate	NS
SENP1	<Median	0.912403	0.615238	1.3531	0.64843	Atezo <Median vs Placebo <Median	136	0.688902	0.0741371	5135	Inadequate	NS
TRIM27	<Median	0.911415	0.611494	1.35844	0.648724	Atezo <Median vs Placebo <Median	136	0.688902	0.0740933	5144	Inadequate	NS
GFI1B	<Median	0.915465	0.622748	1.34577	0.653218	Atezo <Median vs Placebo <Median	136	0.693192	0.0734299	5288	Inadequate	NS
KMT5C	<Median	0.914967	0.618675	1.35316	0.656237	Atezo <Median vs Placebo <Median	136	0.704254	0.0729907	5388	Inadequate	NS
TRIM33	<Median	1.09408	0.73622	1.62589	0.656415	Atezo <Median vs Placebo <Median	136	0.696101	0.0729648	5394	Inadequate	NS
SMARCA2	>=Median	0.9177	0.62551	1.34638	0.660547	Atezo >=Median vs Placebo >=Median	135	0.699996	0.0723723	5494	Inadequate	NS
ING2	<Median	0.918697	0.62681	1.34651	0.663756	Atezo <Median vs Placebo <Median	136	0.702909	0.0719186	5648	Inadequate	NS
PHF21A	<Median	0.920441	0.630529	1.34365	0.667541	Atezo <Median vs Placebo <Median	136	0.706427	0.0713908	5786	Inadequate	NS
TADA1	<Median	0.921444	0.63097	1.34564	0.671973	Atezo <Median vs Placebo <Median	136	0.710624	0.0707826	5954	Inadequate	NS
CHD1L	>=Median	0.921219	0.629732	1.34763	0.672452	Atezo >=Median vs Placebo >=Median	135	0.710639	0.0707174	5928	Inadequate	NS
YAF2	<Median	1.08496	0.741485	1.58753	0.674589	Atezo <Median vs Placebo <Median	136	0.712403	0.0704286	6056	Inadequate	NS
DNMT3L	>=Median	0.847271	0.389205	1.84445	0.676261	Atezo >=Median vs Placebo >=Median	29	0.713424	0.0702042	1306	Inadequate	NS
PRKAG3	>=Median	0.878807	0.479013	1.61228	0.676491	Atezo >=Median vs Placebo >=Median	64	0.713424	0.0701735	2886	Inadequate	NS
PHF12	<Median	0.924682	0.63931	1.33744	0.677517	Atezo <Median vs Placebo <Median	136	0.714013	0.0700366	6173	Inadequate	NS
ING3	<Median	0.922518	0.629373	1.3522	0.67933	Atezo <Median vs Placebo <Median	136	0.71543	0.0697962	6247	Inadequate	NS
HDAC4	<Median	0.922103	0.624286	1.362	0.683632	Atezo <Median vs Placebo <Median	136	0.719464	0.0692326	6428	Inadequate	NS
TET3	<Median	1.08148	0.734728	1.59187	0.691279	Atezo <Median vs Placebo <Median	136	0.726606	0.0682549	6769	Inadequate	NS
CENPC	<Median	0.925113	0.629937	1.3586	0.691371	Atezo <Median vs Placebo <Median	136	0.726606	0.0682433	6773	Inadequate	NS
YTHDC1	<Median	0.925112	0.629403	1.35975	0.692014	Atezo <Median vs Placebo <Median	136	0.726611	0.0681624	6803	Inadequate	NS
RBM15	<Median	0.922214	0.617498	1.3773	0.692328	Atezo <Median vs Placebo <Median	136	0.726611	0.0681231	6818	Inadequate	NS
SAP130	<Median	0.924902	0.626524	1.36538	0.694442	Atezo <Median vs Placebo <Median	136	0.728329	0.0678592	6917	Inadequate	NS
SUPT7L	<Median	0.927378	0.632061	1.36068	0.699911	Atezo <Median vs Placebo <Median	136	0.73356	0.0671871	7185	Inadequate	NS
PAXIP1	<Median	0.928981	0.626671	1.37713	0.71379	Atezo <Median vs Placebo <Median	136	0.747594	0.0655487	7935	Inadequate	NS
E2F6	<Median	0.930813	0.632062	1.37077	0.716571	Atezo <Median vs Placebo <Median	136	0.749991	0.0652318	8099	Inadequate	NS
TAF1L	<Median	0.931916	0.633957	1.36991	0.719802	Atezo <Median vs Placebo <Median	136	0.752857	0.0648683	8295	Inadequate	NS
SRSF1	<Median	0.932457	0.632842	1.37392	0.723622	Atezo <Median vs Placebo <Median	136	0.756333	0.0644452	8536	Inadequate	NS
KMT2A	<Median	0.933904	0.635161	1.37316	0.728088	Atezo <Median vs Placebo <Median	136	0.760481	0.0639593	8831	Inadequate	NS
PCGF3	<Median	0.93507	0.637884	1.37071	0.730823	Atezo <Median vs Placebo <Median	136	0.762815	0.0636664	9019	Inadequate	NS
ZGPAT	<Median	0.936336	0.641761	1.36612	0.73288	Atezo <Median vs Placebo <Median	136	0.76444	0.0634484	9164	Inadequate	NS
TRIM24	<Median	0.93627	0.63991	1.36988	0.734507	Atezo <Median vs Placebo <Median	136	0.76497	0.0632774	9281	Inadequate	NS
CDK9	<Median	0.936182	0.638464	1.37273	0.735595	Atezo <Median vs Placebo <Median	136	0.76497	0.0631637	9361	Inadequate	NS
TSSK6	<Median	0.936608	0.639909	1.37087	0.736152	Atezo <Median vs Placebo <Median	136	0.76497	0.0631058	9402	Inadequate	NS
ASXL2	<Median	0.936139	0.63749	1.3747	0.736397	Atezo <Median vs Placebo <Median	136	0.76497	0.0630804	9420	Inadequate	NS
CTR9	>=Median	0.937809	0.644797	1.36397	0.736916	Atezo >=Median vs Placebo >=Median	135	0.76497	0.0630265	9389	Inadequate	NS
MBD5	<Median	0.935337	0.632998	1.38208	0.737194	Atezo <Median vs Placebo <Median	136	0.76497	0.0629978	9479	Inadequate	NS
RNPS1	<Median	0.935714	0.63467	1.37955	0.737272	Atezo <Median vs Placebo <Median	136	0.76497	0.0629897	9485	Inadequate	NS
EID2B	<Median	0.93799	0.645188	1.36367	0.737399	Atezo <Median vs Placebo <Median	136	0.76497	0.0629766	9495	Inadequate	NS
MSL2	<Median	1.06603	0.723774	1.57013	0.746208	Atezo <Median vs Placebo <Median	136	0.773582	0.062084	10191	Inadequate	NS
MYO1C	>=Median	0.939287	0.641822	1.37462	0.747176	Atezo >=Median vs Placebo >=Median	135	0.774061	0.0619881	10197	Inadequate	NS
BRD1	<Median	1.06277	0.727504	1.55255	0.752891	Atezo <Median vs Placebo <Median	136	0.779451	0.0614307	10770	Inadequate	NS
SATB2	>=Median	0.942342	0.644874	1.37703	0.758951	Atezo >=Median vs Placebo >=Median	135	0.785193	0.0608556	11253	Inadequate	NS
KDM1B	<Median	0.941434	0.6387	1.38766	0.760455	Atezo <Median vs Placebo <Median	136	0.786216	0.0607155	11484	Inadequate	NS
ARID1A	<Median	0.942011	0.637226	1.39258	0.764535	Atezo <Median vs Placebo <Median	136	0.789899	0.0603403	11898	Inadequate	NS
PQBP1	>=Median	0.944027	0.645935	1.37968	0.76607	Atezo >=Median vs Placebo >=Median	135	0.790949	0.0602012	11970	Inadequate	NS
MEAF6	<Median	0.942272	0.635329	1.3975	0.767473	Atezo <Median vs Placebo <Median	136	0.791862	0.0600748	12210	Inadequate	NS
SS18L1	<Median	0.945953	0.644542	1.38831	0.776525	Atezo <Median vs Placebo <Median	136	0.80066	0.0592805	13248	Inadequate	NS
DZIP3	<Median	0.947711	0.645529	1.39135	0.783984	Atezo <Median vs Placebo <Median	136	0.807805	0.0586527	14205	Inadequate	NS
BRWD1	<Median	0.946789	0.638361	1.40424	0.785713	Atezo <Median vs Placebo <Median	136	0.80904	0.0585106	14441	Inadequate	NS
APOBEC3F	<Median	0.948842	0.64875	1.38775	0.78661	Atezo <Median vs Placebo <Median	136	0.809418	0.0584374	14565	Inadequate	NS
PET117	>=Median	1.05398	0.719159	1.54469	0.78749	Atezo >=Median vs Placebo >=Median	135	0.824989	0.0583659	14581	Inadequate	NS
CHTOP	<Median	0.949707	0.645537	1.3972	0.793347	Atezo <Median vs Placebo <Median	136	0.8158	0.0578984	15554	Inadequate	NS
ELP2	<Median	0.951188	0.646656	1.39914	0.799366	Atezo <Median vs Placebo <Median	136	0.821436	0.0574331	16524	Inadequate	NS
PAF1	>=Median	0.952052	0.642411	1.41094	0.806608	Atezo >=Median vs Placebo >=Median	135	0.82832	0.0568934	17681	Inadequate	NS
EYA3	<Median	0.951303	0.636218	1.42243	0.807834	Atezo <Median vs Placebo <Median	136	0.829022	0.0568042	18044	Inadequate	NS
APOBEC2	>=Median	1.05358	0.687988	1.61345	0.810296	Atezo >=Median vs Placebo >=Median	104	0.830989	0.0566269	14166	Inadequate	NS
MTA3	<Median	0.955167	0.653193	1.39675	0.812987	Atezo <Median vs Placebo <Median	136	0.833189	0.056436	19072	Inadequate	NS
BRD3	<Median	0.954624	0.648375	1.40552	0.813994	Atezo <Median vs Placebo <Median	136	0.833661	0.0563653	19284	Inadequate	NS
DOT1L	<Median	0.954756	0.648116	1.40648	0.814792	Atezo <Median vs Placebo <Median	136	0.833919	0.0563096	19453	Inadequate	NS
SRSF12	<Median	1.04555	0.715847	1.5271	0.817743	Atezo <Median vs Placebo <Median	136	0.836378	0.0561058	20100	Inadequate	NS
ZNF516	<Median	1.04423	0.710147	1.53547	0.825878	Atezo <Median vs Placebo <Median	136	0.844133	0.0555625	22056	Inadequate	NS
ADNP	<Median	0.958581	0.647525	1.41906	0.832622	Atezo <Median vs Placebo <Median	136	0.850456	0.0551323	23899	Inadequate	NS
KDM5C	>=Median	0.959011	0.649213	1.41664	0.833468	Atezo >=Median vs Placebo >=Median	135	0.850751	0.0550796	23968	Inadequate	NS
SETMAR	<Median	0.960756	0.650679	1.4186	0.840424	Atezo <Median vs Placebo <Median	136	0.857278	0.0546573	26329	Inadequate	NS
CREBBP	<Median	1.0392	0.709943	1.52117	0.843196	Atezo <Median vs Placebo <Median	136	0.859531	0.0544944	27281	Inadequate	NS
NSD2	<Median	0.961993	0.653997	1.41504	0.843988	Atezo <Median vs Placebo <Median	136	0.863616	0.0544484	27562	Inadequate	NS
DEK	<Median	0.965921	0.655283	1.42382	0.860967	Atezo <Median vs Placebo <Median	136	0.87706	0.0535215	34798	Inadequate	NS
WDR5	<Median	1.03441	0.701788	1.52468	0.86429	Atezo <Median vs Placebo <Median	136	0.879858	0.0533532	36541	Inadequate	NS
USP49	<Median	0.967115	0.655237	1.42744	0.866317	Atezo <Median vs Placebo <Median	136	0.881333	0.0532526	37668	Inadequate	NS
INO80C	<Median	1.03294	0.701182	1.52166	0.869768	Atezo <Median vs Placebo <Median	136	0.884255	0.053085	39710	Inadequate	NS
CDK5	>=Median	0.969847	0.661935	1.42099	0.875166	Atezo >=Median vs Placebo >=Median	135	0.88915	0.0528321	42932	Inadequate	NS
CTBP1	<Median	0.970058	0.661922	1.42164	0.876123	Atezo <Median vs Placebo <Median	136	0.88953	0.0527884	43926	Inadequate	NS
TET1	<Median	0.970263	0.662427	1.42115	0.876798	Atezo <Median vs Placebo <Median	136	0.889624	0.0527578	44413	Inadequate	NS
RCOR1	<Median	0.97013	0.658507	1.42922	0.878082	Atezo <Median vs Placebo <Median	136	0.890335	0.0527001	45361	Inadequate	NS
METTL4	<Median	0.971746	0.657641	1.43587	0.885597	Atezo <Median vs Placebo <Median	136	0.897279	0.0523748	51564	Inadequate	NS
EXOSC7	>=Median	0.971708	0.656108	1.43912	0.886108	Atezo >=Median vs Placebo >=Median	135	0.897279	0.0523535	51648	Inadequate	NS
TET2	<Median	0.973098	0.667428	1.41876	0.887273	Atezo <Median vs Placebo <Median	136	0.897864	0.0523052	53119	Inadequate	NS
MTF2	<Median	0.971931	0.650353	1.45252	0.889537	Atezo <Median vs Placebo <Median	136	0.899558	0.0522128	55334	Inadequate	NS
MSL1	<Median	1.02671	0.70617	1.49275	0.890199	Atezo <Median vs Placebo <Median	136	0.899631	0.0521861	56007	Inadequate	NS
PRKCB	<Median	0.975109	0.666109	1.42745	0.896855	Atezo <Median vs Placebo <Median	136	0.905758	0.0519274	63516	Inadequate	NS
GTF3C4	<Median	1.02248	0.688949	1.51749	0.912108	Atezo <Median vs Placebo <Median	136	0.920553	0.0513969	87610	Inadequate	NS
TLK2	<Median	0.980499	0.670227	1.43441	0.919189	Atezo <Median vs Placebo <Median	136	0.927087	0.05118	103701	Inadequate	NS
PRR14	<Median	1.01858	0.696413	1.48978	0.924402	Atezo <Median vs Placebo <Median	136	0.931728	0.0510321	118545	Inadequate	NS
MAZ	<Median	1.01891	0.687295	1.51052	0.925712	Atezo <Median vs Placebo <Median	136	0.932433	0.0509965	122776	Inadequate	NS
MBD3	<Median	0.98213	0.669443	1.44087	0.926534	Atezo <Median vs Placebo <Median	136	0.932477	0.0509745	125549	Inadequate	NS
PAGR1	<Median	1.01784	0.697293	1.48575	0.926977	Atezo <Median vs Placebo <Median	136	0.932477	0.0509628	127082	Inadequate	NS
EZH2	<Median	0.982588	0.668198	1.4449	0.92886	Atezo <Median vs Placebo <Median	136	0.933755	0.0509136	133915	Inadequate	NS
RIOX2	>=Median	1.0154	0.6972	1.47883	0.936493	Atezo >=Median vs Placebo >=Median	135	0.936493	0.0507276	166894	Inadequate	NS
ZNF532	<Median	1.01329	0.68958	1.48897	0.946377	Atezo <Median vs Placebo <Median	136	0.950738	0.0505184	235969	Inadequate	NS
PRMT7	<Median	0.987949	0.675739	1.44441	0.950113	Atezo <Median vs Placebo <Median	136	0.953863	0.0504485	272689	Inadequate	NS
DNMT3A	<Median	0.99084	0.675597	1.45318	0.962434	Atezo <Median vs Placebo <Median	136	0.965598	0.0502542	481176	Inadequate	NS
KDM4B	<Median	1.00704	0.689066	1.47175	0.97108	Atezo <Median vs Placebo <Median	136	0.973632	0.0501506	812100	Inadequate	NS
SMYD1	>=Median	1.00825	0.611492	1.66245	0.974298	Atezo >=Median vs Placebo >=Median	80	0.976217	0.0501189	604902	Inadequate	NS
BRDT	>=Median	0.990251	0.518107	1.89265	0.976353	Atezo >=Median vs Placebo >=Median	59	0.977336	0.0501007	527030	Inadequate	NS
BABAM1	>=Median	0.994418	0.683075	1.44767	0.976696	Atezo >=Median vs Placebo >=Median	135	0.977336	0.0500978	1241707	Inadequate	NS
TAF5	<Median	0.996404	0.679187	1.46178	0.9853	Atezo <Median vs Placebo <Median	136	0.9853	0.0500389	3144389	Inadequate	NS

## Sheet: Table S3
Table S3. Cox regression analysis of epigenetic-related genes with overall survival in the TU-cohort.
Gene	Cutoff	HR	CI_lower	CI_upper	P_value	N_high	N_low	FDR	Observed_Power	Required_N	Power_Status
CHD1L	0.415827	0.308937	0.168766	0.56553	0.000140286	21	83	0.0302244	0.967682	57	Adequate
ZHX1	0.224093	0.302123	0.161606	0.564817	0.000177212	18	68	0.0302244	0.963238	49	Adequate
IKZF1	-0.744485	2.91397	1.66181	5.10964	0.000189593	67	37	0.0302244	0.961852	59	Adequate
UBR2	-0.0624564	2.90857	1.65051	5.12556	0.000221306	58	46	0.0302244	0.958494	60	Adequate
MTA1	0.408065	0.353668	0.202901	0.616462	0.000246012	40	64	0.0302244	0.956041	61	Adequate
MAPKAPK3	-0.488582	2.92501	1.63064	5.24681	0.000318081	54	50	0.0302244	0.94952	63	Adequate
CDK5	-0.0849306	2.91234	1.61453	5.25339	0.000382953	80	24	0.0302244	0.94427	65	Adequate
HDAC1	0.626477	0.354406	0.199821	0.62858	0.000388114	26	78	0.0302244	0.943872	65	Adequate
STK4	0.0673735	3.20398	1.67315	6.13542	0.00044351	43	61	0.0307007	0.93977	67	Adequate
PRKCD	-0.252583	3.05153	1.62193	5.74123	0.000540812	45	59	0.0336926	0.933165	69	Adequate
USP15	0.0453254	3.68689	1.72572	7.87683	0.000755197	34	70	0.040808	0.920555	72	Adequate
BRD1	0.558558	0.355968	0.194786	0.650527	0.000786028	21	83	0.040808	0.918908	73	Adequate
INO80	-0.0314866	0.347157	0.18533	0.650288	0.000953788	46	43	0.0411819	0.910512	64	Adequate
RNF2	0.309957	0.36874	0.203625	0.667743	0.000991457	54	50	0.0411819	0.90874	76	Adequate
CDC73	0.390931	0.395818	0.227993	0.687177	0.000991537	35	69	0.0411819	0.908736	76	Adequate
UBE2T	0.849684	0.388576	0.219972	0.686413	0.00112956	24	80	0.0439823	0.902545	77	Adequate
PCGF6	0.610876	0.364998	0.197843	0.673382	0.00125744	20	79	0.0460817	0.897175	75	Adequate
RSRC1	0.221658	0.403696	0.231231	0.704797	0.00142051	44	60	0.0491656	0.890754	81	Adequate
MSL2	0.153801	0.403201	0.227263	0.715343	0.00190175	49	51	0.0623573	0.873948	82	Adequate
CELF2	-0.546432	2.35135	1.35461	4.0815	0.00237622	72	32	0.0740193	0.859654	89	Adequate
CARM1	0.27418	0.434005	0.249668	0.754442	0.00308852	33	71	0.0812944	0.841073	94	Adequate
EXOSC1	0.195261	2.33946	1.33106	4.11185	0.00313849	75	29	0.0812944	0.839872	94	Adequate
CDK1	0.165543	0.365398	0.187254	0.713016	0.00316082	66	38	0.0812944	0.839338	94	Adequate
SMYD3	0.387716	0.433522	0.248743	0.755564	0.00318936	28	76	0.0812944	0.83866	94	Adequate
CHD2	0.307866	0.435287	0.249827	0.758426	0.0033244	31	73	0.0812944	0.835499	95	Adequate
RCOR3	0.716866	0.424964	0.239333	0.754572	0.003486	23	81	0.0812944	0.831817	96	Adequate
JMJD1C	0.11125	0.409323	0.224457	0.746447	0.00356923	58	46	0.0812944	0.829961	97	Adequate
CELF4	0.889854	0.435571	0.248698	0.762862	0.00365368	29	75	0.0812944	0.828105	97	Adequate
NTMT1	0.156879	2.43212	1.33042	4.4461	0.00388284	84	20	0.0814071	0.823197	98	Adequate
CHD9	0.199494	0.292204	0.126658	0.674124	0.00392009	13	46	0.0814071	0.822416	56	Adequate
HMG20A	0.547972	0.418194	0.230436	0.758934	0.0041423	21	83	0.0821332	0.817852	100	Adequate
NCOR2	0.162742	0.447602	0.257466	0.778151	0.00438629	44	60	0.0821332	0.813011	101	Adequate
KDM1A	0.483312	0.441228	0.250638	0.776746	0.00457519	49	55	0.0821332	0.809378	102	Adequate
CSNK2A1	0.424424	0.444597	0.253646	0.7793	0.00464325	28	76	0.0821332	0.808092	102	Adequate
EEF1AKMT4	-0.19437	2.31609	1.29455	4.14372	0.00465781	53	37	0.0821332	0.807818	89	Adequate
CTBP2	0.474129	0.449228	0.257752	0.782944	0.00475373	30	74	0.0821332	0.806029	103	Adequate
PARG	-0.168421	0.230149	0.0827562	0.640054	0.0048779	83	21	0.0821332	0.803746	104	Adequate
ERCC6	-0.284543	0.132499	0.0319979	0.548656	0.0053037	72	17	0.0854111	0.796186	90	Inadequate
EYA2	-0.0892777	0.413114	0.221775	0.769535	0.00534676	54	43	0.0854111	0.795443	99	Inadequate
BCOR	-0.212099	0.234942	0.0842222	0.655384	0.00565359	75	21	0.0859209	0.790257	99	Inadequate
PRKCB	-0.855282	2.16814	1.25016	3.7602	0.00587417	65	39	0.0859209	0.786639	108	Inadequate
NAT10	-0.1004	2.22499	1.25875	3.93292	0.00592777	76	28	0.0859209	0.785773	108	Inadequate
NFRKB	0.129225	0.445205	0.250069	0.792611	0.00596426	27	77	0.0859209	0.785187	108	Inadequate
PRKAG1	0.0762926	0.458695	0.262886	0.800354	0.00606825	49	55	0.0859209	0.783527	109	Inadequate
METTL3	0.346026	0.459777	0.263305	0.802853	0.00629435	30	74	0.0865385	0.779982	110	Inadequate
SAP130	-0.0419184	0.350619	0.164791	0.745995	0.00651519	74	30	0.0865385	0.776597	111	Inadequate
MPND	0.105578	0.321557	0.141525	0.730607	0.00673724	31	26	0.0865385	0.773268	61	Inadequate
PHC2	-0.0831296	0.353131	0.166105	0.750743	0.00683088	72	32	0.0865385	0.771885	112	Inadequate
APOBEC3G	-0.435748	2.15136	1.23449	3.74921	0.00686553	59	45	0.0865385	0.771377	112	Inadequate
ELP6	-0.0493593	0.430278	0.232936	0.794808	0.0070718	63	41	0.0865385	0.768384	113	Inadequate
BRD8	0.112135	0.422244	0.224923	0.792671	0.00729626	64	40	0.0865385	0.765191	114	Inadequate
BMI1	0.481481	0.472276	0.272991	0.817043	0.00730754	37	67	0.0865385	0.765033	114	Inadequate
PPP2CA	0.259492	0.389009	0.194863	0.776589	0.00743256	69	35	0.0865385	0.763284	114	Inadequate
MORF4L1	0.412037	0.473911	0.274139	0.819265	0.00750093	40	64	0.0865385	0.762336	115	Inadequate
E2F6	0.0858515	0.237359	0.0822689	0.684817	0.00780739	39	23	0.0884364	0.758155	69	Inadequate
MEAF6	0.155081	0.43342	0.233465	0.80463	0.00808252	63	41	0.0898322	0.754492	117	Inadequate
SRSF3	1.42575	0.469644	0.267642	0.824106	0.00843238	30	74	0.0898322	0.749952	118	Inadequate
POLE3	0.0734516	2.17682	1.21787	3.89086	0.00866131	80	24	0.0898322	0.747049	119	Inadequate
TRIM16	-1.03919	2.13149	1.20989	3.75508	0.00880839	72	29	0.0898322	0.745211	116	Inadequate
CLOCK	0.471159	0.44373	0.241538	0.815178	0.00883168	22	68	0.0898322	0.744922	104	Inadequate
MIS18A	-0.24111	0.25063	0.0888336	0.707112	0.00892662	61	20	0.0898322	0.743748	93	Inadequate
ZMYM3	0.370918	0.411601	0.21129	0.801815	0.00907603	68	36	0.0898322	0.741918	120	Inadequate
RSF1	0.642356	0.473443	0.269893	0.830508	0.00911675	28	76	0.0898322	0.741422	121	Inadequate
BABAM1	-0.146448	0.320752	0.13627	0.754984	0.00922835	80	24	0.0898322	0.740072	121	Inadequate
KHDRBS1	0.355846	0.424735	0.22236	0.811296	0.00950612	65	39	0.0911125	0.736759	122	Inadequate
PARP2	0.848264	0.469456	0.264697	0.832609	0.0096932	24	80	0.0914979	0.734565	123	Inadequate
JAK2	-0.192077	4.66298	1.44647	15.032	0.00993642	20	77	0.0923939	0.731754	115	Inadequate
RING1	0.0700303	0.372947	0.175426	0.792867	0.0103738	74	30	0.093418	0.726814	125	Inadequate
ZMYND8	0.529411	0.490727	0.284486	0.846487	0.0104946	39	65	0.093418	0.725476	125	Inadequate
ZBTB33	0.458846	0.452828	0.246609	0.83149	0.010615	21	79	0.093418	0.72415	121	Inadequate
SS18L2	0.155141	0.469751	0.262967	0.839139	0.0106973	31	63	0.093418	0.723252	114	Inadequate
SETD7	0.0995358	0.470204	0.263123	0.84026	0.0108482	24	80	0.093418	0.721614	126	Inadequate
SMARCA1	0.676812	0.468532	0.261282	0.840175	0.0109463	23	81	0.093418	0.720559	127	Inadequate
HP1BP3	0.53232	0.494745	0.286597	0.854066	0.0115283	41	63	0.0946746	0.714424	128	Inadequate
SUPT6H	0.213729	0.478627	0.269754	0.849232	0.0117837	54	50	0.0946746	0.711799	129	Inadequate
SAP18	0.459434	0.479851	0.270724	0.850525	0.011925	53	51	0.0946746	0.710364	130	Inadequate
RBM15	0.293707	0.49648	0.287157	0.858389	0.0121904	43	61	0.0946746	0.7077	130	Inadequate
UBE2N	0.482293	2.41996	1.21232	4.83058	0.0122142	32	72	0.0946746	0.707463	130	Inadequate
WAC	-0.0256718	0.412947	0.206714	0.824935	0.0122431	72	32	0.0946746	0.707176	131	Inadequate
EXOSC2	0.0246675	2.03031	1.16615	3.53486	0.012305	71	33	0.0946746	0.706562	131	Inadequate
RNF20	0.291108	0.476913	0.266731	0.852715	0.0125119	56	48	0.0946746	0.704526	131	Inadequate
ASH1L	0.697895	0.481609	0.271332	0.854847	0.0125717	24	80	0.0946746	0.703942	132	Inadequate
HDAC4	0.185711	0.499795	0.289755	0.862091	0.0126501	40	64	0.0946746	0.703178	132	Inadequate
UBR7	0.920559	0.492344	0.280911	0.862917	0.013326	28	76	0.0946746	0.696734	134	Inadequate
RBBP4	0.453876	0.440207	0.229518	0.844299	0.0135372	67	37	0.0946746	0.694768	134	Inadequate
ZBTB7A	-0.453546	2.1321	1.16885	3.88916	0.0135605	79	21	0.0946746	0.694552	129	Inadequate
GATAD2B	0.614806	0.472624	0.260654	0.856973	0.0135754	21	83	0.0946746	0.694414	134	Inadequate
APEX1	0.87059	0.497738	0.28597	0.866327	0.013608	28	76	0.0946746	0.694113	135	Inadequate
ATRX	0.556232	0.498157	0.286148	0.867245	0.0137587	28	76	0.0946746	0.692728	135	Inadequate
SP1	0.153113	0.313567	0.124545	0.789468	0.0138258	81	23	0.0946746	0.692114	135	Inadequate
FOXA1	0.175813	0.493633	0.281381	0.86599	0.0138289	53	51	0.0946746	0.692087	135	Inadequate
BRMS1L	0.404069	0.500158	0.287219	0.870967	0.0143604	47	57	0.0968803	0.687302	137	Inadequate
BRD2	0.494183	0.479886	0.266435	0.864339	0.0144621	26	78	0.0968803	0.6864	137	Inadequate
SRSF1	0.421925	0.472549	0.25862	0.863438	0.0147934	61	43	0.097182	0.683495	138	Inadequate
RPS6KA5	0.379469	0.503874	0.290141	0.875056	0.0149373	47	57	0.097182	0.682247	138	Inadequate
DMAP1	0.339297	0.507567	0.29374	0.877051	0.0150951	36	68	0.097182	0.680889	139	Inadequate
CIT	0.265402	0.506305	0.292098	0.8776	0.0153002	38	66	0.097182	0.679138	139	Inadequate
KDM8	0.0179119	0.506531	0.292057	0.878505	0.0154765	43	61	0.097182	0.677647	140	Inadequate
HIF1AN	-0.239234	0.451294	0.236612	0.860759	0.0157309	67	37	0.097182	0.675516	140	Inadequate
MCRS1	0.287086	0.483326	0.26768	0.872697	0.0158819	22	82	0.097182	0.674263	141	Inadequate
HDAC3	0.368318	0.511401	0.296517	0.882009	0.0158894	39	65	0.097182	0.674201	141	Inadequate
ZMYND11	0.259967	0.510819	0.295872	0.88192	0.015911	37	67	0.097182	0.674022	141	Inadequate
ZNF711	0.812591	0.464559	0.248743	0.867621	0.01615	27	51	0.0976842	0.672059	106	Inadequate
FBL	0.276042	2.00281	1.1355	3.53258	0.0164468	75	29	0.0979651	0.669649	142	Inadequate
TDRD7	-0.0271617	1.94888	1.12889	3.36448	0.0166134	61	43	0.0979651	0.66831	143	Inadequate
KMT2C	0.172332	0.498442	0.281847	0.881489	0.0166832	49	51	0.0979651	0.667753	137	Inadequate
ACTB	-0.155326	2.01008	1.13399	3.56301	0.0168255	75	29	0.0979651	0.66662	143	Inadequate
FTO	0.528556	0.512603	0.29577	0.8884	0.0172323	32	72	0.0994049	0.663419	144	Inadequate
TLE1	0.52423	0.498718	0.281028	0.885033	0.0174405	26	78	0.0996827	0.661802	145	Inadequate
TDRKH	0.170868	0.514129	0.296282	0.892152	0.0179922	45	59	0.100334	0.657584	146	Inadequate
SHPRH	-0.178621	0.365824	0.158739	0.843065	0.0182394	47	22	0.100334	0.655724	98	Inadequate
RNF40	-0.0611055	0.357659	0.152143	0.840789	0.0183933	82	22	0.100334	0.654576	147	Inadequate
MSL3	0.0777964	0.447513	0.229231	0.873649	0.0184873	70	34	0.100334	0.653878	148	Inadequate
PHF20	-0.161289	0.311019	0.117563	0.822815	0.0186296	37	20	0.100334	0.652826	81	Inadequate
ACIN1	0.514192	0.515499	0.296822	0.895284	0.018637	34	70	0.100334	0.652772	148	Inadequate
SIRT1	0.0842863	0.470142	0.250652	0.881835	0.0186817	63	41	0.100334	0.652443	148	Inadequate
SMARCA4	0.33621	0.510715	0.291376	0.895166	0.0189383	51	53	0.100842	0.650565	149	Inadequate
YEATS4	0.265452	0.502506	0.282403	0.894154	0.0192595	55	49	0.100849	0.64824	150	Inadequate
CBX8	-0.0671586	0.332257	0.132049	0.836018	0.0192633	82	22	0.100849	0.648212	150	Inadequate
TLK2	0.4266	0.517754	0.297455	0.90121	0.0199227	34	70	0.102332	0.643527	151	Inadequate
RUVBL2	0.302902	0.501712	0.280684	0.896792	0.0199352	57	47	0.102332	0.64344	151	Inadequate
MSL1	0.247571	0.516461	0.295933	0.901327	0.0200394	31	73	0.102332	0.64271	151	Inadequate
NCOA1	0.209068	0.520139	0.29904	0.90471	0.0206375	34	70	0.103818	0.638576	153	Inadequate
APOBEC3C	-0.336843	2.07844	1.11838	3.86269	0.0206798	80	19	0.103818	0.638287	146	Inadequate
NPM1	0.702882	0.50093	0.278716	0.900309	0.0208303	27	77	0.103818	0.637262	153	Inadequate
RBM15B	0.0292184	0.518617	0.296321	0.907676	0.0214958	52	52	0.104614	0.632796	155	Inadequate
CUL2	0.0196073	0.500518	0.277334	0.903307	0.0215878	61	43	0.104614	0.632186	155	Inadequate
SETDB1	0.404146	0.513444	0.290623	0.907103	0.0216909	29	75	0.104614	0.631506	155	Inadequate
RBBP7	0.0747109	0.368845	0.157363	0.864536	0.0217394	80	24	0.104614	0.631186	155	Inadequate
MIS18BP1	0.553996	0.466262	0.242889	0.895058	0.0218385	21	78	0.104614	0.630535	148	Inadequate
ALKBH4	0.280711	2.3213	1.12919	4.77195	0.0219974	28	76	0.104614	0.629496	156	Inadequate
SRSF10	0.380536	0.50145	0.277186	0.907161	0.0224832	60	44	0.106114	0.626354	157	Inadequate
PAF1	0.333946	0.529941	0.306581	0.916032	0.0229628	39	65	0.107563	0.623301	158	Inadequate
GATAD1	0.233209	0.529144	0.305137	0.917598	0.0234428	35	69	0.107745	0.620293	159	Inadequate
EPC1	-0.375885	0.304233	0.108402	0.853831	0.0238154	68	18	0.107745	0.617989	133	Inadequate
RBM25	0.317046	0.521146	0.296123	0.917164	0.0238345	53	51	0.107745	0.617872	160	Inadequate
POGZ	0.235818	0.474667	0.248591	0.906346	0.0239495	68	36	0.107745	0.617167	161	Inadequate
MECP2	0.00614579	0.511716	0.286042	0.915437	0.0239647	26	78	0.107745	0.617074	161	Inadequate
PADI2	-0.712969	1.99851	1.09526	3.64667	0.0240394	84	20	0.107745	0.616617	161	Inadequate
PRKAA2	-0.372962	0.425558	0.202364	0.894922	0.0242787	54	27	0.10804	0.615162	126	Inadequate
MBIP	0.333859	0.531137	0.305819	0.922462	0.0246706	31	73	0.108968	0.612803	162	Inadequate
FBRS	-0.199315	1.99726	1.09124	3.6555	0.0248909	60	28	0.108968	0.61149	138	Inadequate
KAT8	0.171504	0.495637	0.268276	0.915684	0.0250118	64	40	0.108968	0.610772	163	Inadequate
NBN	0.205804	2.09131	1.0955	3.99232	0.0253218	35	69	0.109336	0.608945	164	Inadequate
DDX50	0.0616257	0.402427	0.181113	0.894179	0.0254474	78	26	0.109336	0.60821	164	Inadequate
ZNF687	0.325956	0.535655	0.309534	0.926963	0.0256805	47	57	0.109582	0.606852	164	Inadequate
RB1	-0.530656	1.85477	1.07341	3.20492	0.0268409	59	45	0.113425	0.600229	167	Inadequate
EP300	0.36152	0.511753	0.282489	0.927085	0.0271266	23	81	0.113425	0.598632	168	Inadequate
TAF4	0.0344148	0.491663	0.261927	0.922902	0.0271274	65	39	0.113425	0.598627	168	Inadequate
L3MBTL4	0.178343	0.456828	0.227633	0.916793	0.0274961	33	30	0.113568	0.596586	102	Inadequate
BAP1	-0.236477	0.383384	0.163443	0.899295	0.027526	82	22	0.113568	0.596421	169	Inadequate
DDB1	0.495116	0.514467	0.284639	0.929867	0.0277547	23	81	0.113758	0.595166	169	Inadequate
HNRNPL	0.546687	0.533397	0.304057	0.93572	0.0284049	51	53	0.115634	0.591641	170	Inadequate
PHC3	0.119783	0.532596	0.302875	0.936553	0.0287005	39	60	0.115634	0.590059	163	Inadequate
SETD2	-0.0509035	0.516458	0.285485	0.934301	0.0289148	64	40	0.115634	0.588919	172	Inadequate
EXOSC8	0.0589071	2.00898	1.07407	3.75764	0.0289891	83	21	0.115634	0.588526	172	Inadequate
PCNA	0.479664	0.519695	0.28827	0.936912	0.0295041	58	46	0.115634	0.58582	173	Inadequate
KMT2D	0.371109	2.78475	1.107	7.00526	0.0295591	21	83	0.115634	0.585533	173	Inadequate
ELP3	0.0388126	1.83471	1.06163	3.17074	0.0296875	61	43	0.115634	0.584865	173	Inadequate
CTBP1	0.209562	0.506397	0.274214	0.935177	0.0296973	63	41	0.115634	0.584815	173	Inadequate
RIOX1	-0.247748	2.01682	1.0687	3.80607	0.0303853	84	20	0.117272	0.581274	175	Inadequate
PRKCA	-0.682022	0.361051	0.143476	0.908568	0.0304945	83	21	0.117272	0.580718	175	Inadequate
DPY30	0.36499	0.513973	0.280698	0.941112	0.031035	62	42	0.118301	0.577988	176	Inadequate
DNTTIP2	-0.00305658	1.85052	1.05735	3.23867	0.0311419	74	30	0.118301	0.577452	176	Inadequate
TRIM27	0.41218	0.54172	0.309577	0.947939	0.031774	29	75	0.118807	0.574314	178	Inadequate
KANSL1	-0.096854	0.466017	0.232003	0.936073	0.0319045	67	32	0.118807	0.573672	169	Inadequate
BANP	0.174544	0.523741	0.289768	0.946635	0.0322293	35	55	0.118807	0.572084	155	Inadequate
WDR82	0.156543	0.455558	0.221753	0.935872	0.0323232	75	29	0.118807	0.571627	179	Inadequate
JADE1	-0.225699	0.479636	0.244732	0.940011	0.0323414	47	28	0.118807	0.571539	129	Inadequate
PRR14	-0.839433	0.416099	0.186338	0.929166	0.0324192	71	24	0.118807	0.571161	163	Inadequate
RBM4	0.785305	0.534553	0.300838	0.949835	0.032725	26	78	0.119226	0.569684	179	Inadequate
HDAC5	0.0656506	0.539267	0.305528	0.951824	0.0331479	31	73	0.120065	0.567659	180	Inadequate
ELP2	0.390979	2.11331	1.05648	4.22732	0.0344061	29	75	0.123902	0.561752	183	Inadequate
EIF4A3	0.619499	0.522637	0.285996	0.95508	0.0349124	23	81	0.124632	0.559423	184	Inadequate
BAZ2B	0.479518	2.49613	1.06592	5.84537	0.0351172	24	80	0.124632	0.558489	184	Inadequate
HMGN5	0.388249	0.540622	0.304909	0.958555	0.0353065	25	79	0.124632	0.557629	185	Inadequate
CIR1	0.297565	1.93176	1.04466	3.57217	0.0357946	40	64	0.124632	0.555429	186	Inadequate
SP100	0.225675	2.49019	1.06219	5.83798	0.0358384	22	82	0.124632	0.555233	186	Inadequate
SETD1B	0.162037	0.480084	0.241691	0.953619	0.0361186	16	61	0.124632	0.553982	138	Inadequate
SET	0.752366	2.4837	1.06042	5.8173	0.036165	23	81	0.124632	0.553775	186	Inadequate
RBM5	0.0738142	1.87789	1.04096	3.38773	0.0363213	43	61	0.124632	0.553082	187	Inadequate
SUPT16H	0.622641	0.552857	0.317266	0.963391	0.0364753	34	70	0.124632	0.5524	187	Inadequate
DHX9	0.503171	0.558356	0.323281	0.964368	0.0366095	37	67	0.124632	0.551808	187	Inadequate
SUPT7L	0.0735986	0.481679	0.24215	0.958143	0.0373588	47	33	0.12575	0.548536	145	Inadequate
DDB2	0.112478	0.560369	0.32478	0.96685	0.0374248	45	59	0.12575	0.54825	189	Inadequate
ARID4A	0.00633288	0.549442	0.312365	0.966456	0.0376745	53	51	0.12575	0.547172	189	Inadequate
EXOSC7	0.212	1.84694	1.03535	3.29472	0.0377452	74	30	0.12575	0.546868	190	Inadequate
LEO1	0.606092	0.53488	0.295591	0.96788	0.0386536	24	80	0.126896	0.543003	191	Inadequate
HMGN2	0.340773	0.542227	0.303454	0.96888	0.038761	57	47	0.126896	0.54255	192	Inadequate
DAXX	0.428973	0.561068	0.324293	0.970717	0.0388074	46	58	0.126896	0.542355	192	Inadequate
RCOR1	0.654775	0.540941	0.301924	0.969175	0.038904	26	78	0.126896	0.54195	192	Inadequate
EXOSC3	0.107156	1.8254	1.02871	3.23907	0.0397138	78	26	0.128428	0.538582	193	Inadequate
MTF2	-0.0454079	1.83796	1.02802	3.28604	0.0400561	78	26	0.128428	0.537175	194	Inadequate
DNAJC1	-0.292153	1.90734	1.02874	3.53633	0.0403735	83	21	0.128428	0.535879	195	Inadequate
EMSY	0.0267533	0.532823	0.291607	0.97357	0.0406525	64	40	0.128428	0.534747	195	Inadequate
RBM8A	0.439727	0.532855	0.291567	0.973822	0.0407378	64	40	0.128428	0.534402	195	Inadequate
PKM	-0.0864899	0.472071	0.229965	0.969068	0.0407967	77	27	0.128428	0.534164	196	Inadequate
SPEN	0.134258	0.54963	0.309698	0.975442	0.040863	57	47	0.128428	0.533897	196	Inadequate
NASP	0.556985	1.8494	1.02539	3.33557	0.0410227	43	61	0.128428	0.533254	196	Inadequate
CELF3	0.704869	0.552531	0.31241	0.977211	0.0414298	27	72	0.128758	0.531625	187	Inadequate
CTR9	0.459352	0.551298	0.310945	0.97744	0.0415437	28	76	0.128758	0.531172	197	Inadequate
MBD1	0.463834	0.53562	0.293658	0.976948	0.0417483	62	42	0.128758	0.53036	197	Inadequate
PRKAA1	0.0341787	0.566739	0.327576	0.980513	0.0423233	49	55	0.129889	0.528096	199	Inadequate
KDM2A	0.198861	2.10508	1.02529	4.32207	0.0425602	29	75	0.129976	0.52717	199	Inadequate
TAF6	0.109227	0.544145	0.301873	0.980858	0.0429437	59	45	0.130507	0.52568	200	Inadequate
ING4	0.238925	0.544267	0.301817	0.981476	0.0431642	60	44	0.13054	0.524829	200	Inadequate
SATB2	-0.848324	1.89633	1.01764	3.53373	0.0439017	57	26	0.131606	0.522006	161	Inadequate
EXOSC6	-0.0685123	1.81728	1.01578	3.2512	0.0441459	80	24	0.131606	0.52108	202	Inadequate
ARID4B	0.637201	0.545402	0.302223	0.984252	0.0441502	23	81	0.131606	0.521064	202	Inadequate
CREBBP	0.324538	0.558716	0.316446	0.98647	0.044757	29	75	0.132297	0.518781	203	Inadequate
SMARCE1	0.221542	0.532306	0.287377	0.985989	0.0449814	65	39	0.132297	0.517944	204	Inadequate
PRKAB1	-0.101763	0.525756	0.280394	0.985825	0.0450193	68	36	0.132297	0.517803	204	Inadequate
CBX5	1.05215	2.25746	1.01637	5.01408	0.0455179	22	82	0.132913	0.515955	205	Inadequate
HDAC7	-0.476334	1.75543	1.01093	3.04823	0.0456554	70	34	0.132913	0.515448	205	Inadequate
TAF7	0.296908	0.572619	0.331242	0.989887	0.0458949	42	62	0.132989	0.514569	205	Inadequate
SIN3A	0.294134	0.568701	0.326529	0.990481	0.0461792	50	54	0.133193	0.51353	206	Inadequate
MBD3	0.0819087	0.506862	0.259377	0.990485	0.0468191	73	31	0.134416	0.51121	207	Inadequate
HCFC2	0.308447	0.544502	0.298438	0.993446	0.0475469	21	83	0.13576	0.508604	208	Inadequate
HDGF	0.705534	0.56099	0.315996	0.99593	0.0483943	28	76	0.13576	0.505612	210	Inadequate
ZNF516	-0.260041	1.80999	1.00307	3.26603	0.0488236	81	23	0.13576	0.504112	211	Inadequate
YY1	0.751693	0.551606	0.305068	0.99738	0.048994	24	80	0.13576	0.50352	211	Inadequate
MBD2	0.0660626	0.575154	0.331295	0.998513	0.0493852	49	55	0.13576	0.502167	212	Inadequate
MASTL	0.471898	2.36985	1.00208	5.60451	0.0494489	21	67	0.13576	0.501948	179	Inadequate
GSE1	0.389632	0.579261	0.335943	0.99881	0.0495015	41	63	0.13576	0.501766	212	Inadequate
TAF1	0.220033	0.577294	0.333648	0.998862	0.0495262	36	68	0.13576	0.501681	212	Inadequate
DR1	0.312525	1.74371	1.00075	3.03824	0.0496916	50	54	0.13576	0.501114	212	Inadequate
PHF2	0.479053	0.560885	0.314441	1.00048	0.0501903	28	76	0.13576	0.499411	213	Inadequate
ATM	0.337478	2.12567	0.999144	4.52233	0.0502606	23	81	0.13576	0.499172	213	Inadequate
DDX17	0.624536	0.572471	0.327345	1.00116	0.0504761	50	54	0.13576	0.498441	214	Inadequate
CBLL1	0.00423883	1.77215	0.998659	3.14473	0.0505384	76	28	0.13576	0.49823	214	Inadequate
CDK7	-0.128541	1.73979	0.998675	3.0309	0.0505499	72	32	0.13576	0.498191	214	Inadequate
FBRSL1	-0.322366	1.95769	0.998375	3.83879	0.0505558	35	48	0.13576	0.498172	171	Inadequate
RPS6KA3	0.0151937	1.87167	0.996535	3.51533	0.0512751	35	69	0.137101	0.495754	215	Inadequate
CHEK1	0.600791	0.543432	0.293471	1.00629	0.0523792	21	83	0.139267	0.4921	217	Inadequate
JADE3	0.420357	2.0385	0.991617	4.19061	0.0527371	25	79	0.139267	0.490929	218	Inadequate
TLK1	-0.0459322	0.557498	0.30865	1.00698	0.0527561	63	41	0.139267	0.490867	218	Inadequate
MBTD1	0.139268	0.55305	0.303245	1.00864	0.0533706	63	41	0.139395	0.488873	219	Inadequate
EXOSC4	-0.0799036	1.73264	0.991873	3.02664	0.0534469	72	32	0.139395	0.488627	219	Inadequate
RBM17	0.301715	0.578862	0.33224	1.00855	0.053618	51	53	0.139395	0.488076	220	Inadequate
PARP1	0.8924	0.569057	0.320933	1.00901	0.0536995	26	78	0.139395	0.487814	220	Inadequate
HJURP	-0.237321	0.443031	0.193182	1.01601	0.0545495	51	17	0.140252	0.485102	145	Inadequate
TRIM28	0.313332	0.560678	0.310618	1.01205	0.0548305	62	42	0.140252	0.484214	222	Inadequate
MGA	0.137796	0.561316	0.311317	1.01207	0.0548502	61	43	0.140252	0.484151	222	Inadequate
CUL4B	0.489456	0.586017	0.339562	1.01135	0.0549302	44	60	0.140252	0.483899	222	Inadequate
NFYC	0.489979	0.556226	0.304973	1.01447	0.0557359	21	83	0.141604	0.481377	224	Inadequate
RCC1	0.12443	0.459681	0.206999	1.02081	0.0562149	80	24	0.141604	0.479891	224	Inadequate
TP53	-0.220017	1.74013	0.984767	3.07488	0.0565052	54	45	0.141604	0.478997	214	Inadequate
BRPF1	0.00562714	0.510559	0.25582	1.01896	0.0565613	75	29	0.141604	0.478824	225	Inadequate
MLLT1	0.46288	0.57276	0.322861	1.01609	0.0567279	27	77	0.141604	0.478313	225	Inadequate
BRD3	0.314438	0.586974	0.33925	1.01559	0.0568236	46	58	0.141604	0.47802	226	Inadequate
YTHDC1	0.316114	0.578011	0.328338	1.01754	0.0574726	55	49	0.142418	0.476043	227	Inadequate
EXOSC9	0.165173	1.81363	0.980966	3.35309	0.0576074	83	21	0.142418	0.475635	227	Inadequate
MORF4L2	0.567117	0.585397	0.336228	1.01922	0.0584011	31	73	0.14381	0.473248	228	Inadequate
SETD3	-0.0202066	0.535317	0.280034	1.02332	0.0587263	72	32	0.144041	0.472278	229	Inadequate
HLCS	-0.241926	0.439711	0.187227	1.03268	0.0592748	84	20	0.144817	0.470653	230	Inadequate
TP53BP1	0.578181	0.586019	0.336058	1.0219	0.059618	32	72	0.145044	0.469642	231	Inadequate
CHD4	0.249254	0.501275	0.244061	1.02957	0.060024	75	29	0.145044	0.468453	231	Inadequate
SAP30	0.106002	0.515682	0.258266	1.02967	0.0605049	75	29	0.145044	0.467054	232	Inadequate
USP46	0.109598	0.492356	0.234832	1.03229	0.0606783	16	53	0.145044	0.466552	154	Inadequate
HUWE1	0.330424	0.587849	0.337353	1.02434	0.0607822	32	72	0.145044	0.466252	233	Inadequate
NSRP1	0.311133	0.590744	0.34054	1.02478	0.0610871	49	55	0.145044	0.465373	233	Inadequate
KDM4C	0.689382	0.523975	0.266343	1.03081	0.0611973	19	52	0.145044	0.465056	160	Inadequate
DTX3L	0.151476	1.74259	0.974189	3.11707	0.0612304	43	61	0.145044	0.464962	233	Inadequate
SFMBT1	-0.224217	0.401289	0.153998	1.04568	0.0616857	47	16	0.145569	0.463659	142	Inadequate
BRD4	0.037208	0.467933	0.210752	1.03895	0.0620321	81	23	0.145834	0.462674	235	Inadequate
SMARCC2	0.170207	0.53179	0.273007	1.03587	0.0634019	72	32	0.148042	0.458824	237	Inadequate
CHD8	0.49815	0.565486	0.309729	1.03243	0.0634464	21	83	0.148042	0.4587	237	Inadequate
PHF10	0.473679	1.84319	0.964946	3.52077	0.0640403	32	72	0.14887	0.457054	239	Inadequate
TLE2	0.117035	0.53953	0.280425	1.03804	0.0645813	57	32	0.149569	0.455567	205	Inadequate
RLIM	0.0097314	0.566877	0.310048	1.03645	0.0652306	65	39	0.150238	0.453796	241	Inadequate
TRRAP	0.312901	0.599626	0.347929	1.0334	0.0655267	42	62	0.150238	0.452994	241	Inadequate
CDK9	0.0962937	1.69155	0.96666	2.96002	0.0655933	74	30	0.150238	0.452814	241	Inadequate
METTL14	0.566223	0.561992	0.304	1.03893	0.0660409	21	83	0.150506	0.451608	242	Inadequate
HDGFL2	0.377726	0.596174	0.34334	1.03519	0.0661936	49	55	0.150506	0.451198	242	Inadequate
CUL4A	0.36807	0.585179	0.329964	1.03779	0.0667934	26	78	0.151317	0.449597	243	Inadequate
TBL1XR1	0.519435	0.601184	0.348732	1.03639	0.0670527	42	62	0.151354	0.448908	244	Inadequate
CHD6	-0.210145	0.47418	0.212902	1.0561	0.067796	84	20	0.1521	0.446948	245	Inadequate
ADNP	0.181601	0.511848	0.249278	1.05099	0.0680794	76	28	0.1521	0.446205	246	Inadequate
SAP30L	-0.063167	0.49491	0.232448	1.05372	0.0681154	80	24	0.1521	0.446111	246	Inadequate
SUV39H1	0.102584	2.06277	0.946459	4.49572	0.0685267	21	35	0.15229	0.445039	133	Inadequate
HNRNPU	0.829761	0.582994	0.326115	1.04222	0.0686893	26	78	0.15229	0.444617	247	Inadequate
SMYD4	-0.306847	0.515121	0.251726	1.05412	0.0694167	52	30	0.153357	0.442738	196	Inadequate
NFYB	0.403189	0.596121	0.340584	1.04338	0.0700998	52	52	0.154319	0.44099	249	Inadequate
YWHAE	0.51659	1.72551	0.954286	3.12	0.0710546	41	63	0.15587	0.438572	251	Inadequate
FOXO1	-0.658776	0.38562	0.136711	1.08771	0.0716944	58	15	0.156451	0.436967	177	Inadequate
PHF1	-0.338464	0.516631	0.251718	1.06034	0.0718216	77	27	0.156451	0.43665	252	Inadequate
PCGF5	0.0376126	0.591831	0.333914	1.04896	0.0724529	58	46	0.157276	0.435082	253	Inadequate
PRMT9	-0.115371	1.66759	0.953363	2.91688	0.073045	52	52	0.157839	0.433622	255	Inadequate
NAP1L1	0.747264	1.99399	0.937075	4.243	0.0732489	25	79	0.157839	0.433122	255	Inadequate
ZMYM2	0.0245928	0.482618	0.217341	1.07168	0.0734725	81	23	0.157839	0.432575	255	Inadequate
CUL3	-0.0270047	0.4838	0.2181	1.07319	0.0740664	80	24	0.157866	0.431129	256	Inadequate
HDAC2	0.998615	0.57105	0.308614	1.05665	0.0743508	21	83	0.157866	0.430441	257	Inadequate
SF3B1	0.404272	0.609258	0.352985	1.05159	0.0751864	46	58	0.157866	0.428431	258	Inadequate
GATAD2A	0.365743	1.76775	0.943271	3.31288	0.0754487	36	68	0.157866	0.427804	259	Inadequate
KDM5B	-0.210159	0.460377	0.195654	1.08327	0.0756088	79	20	0.157866	0.427422	247	Inadequate
APOBEC3F	0.446464	0.579789	0.317738	1.05796	0.0756766	21	83	0.157866	0.427261	259	Inadequate
CDK2	0.15028	1.70739	0.94583	3.08213	0.0758716	77	27	0.157866	0.426798	260	Inadequate
NSUN6	0.205967	2.19834	0.920462	5.2503	0.0761667	21	56	0.157866	0.426098	193	Inadequate
MST1	-0.403101	1.73309	0.943433	3.1837	0.0763454	81	23	0.157866	0.425676	260	Inadequate
PET117	-0.0305362	0.578209	0.315367	1.06012	0.0765263	32	48	0.157866	0.42525	201	Inadequate
WDR5	0.575338	0.60949	0.3523	1.05444	0.0766564	37	67	0.157866	0.424943	261	Inadequate
ANP32A	0.519985	0.610149	0.35302	1.05456	0.0767813	41	63	0.157866	0.42465	261	Inadequate
SS18L1	-0.0103785	0.523265	0.254905	1.07415	0.0775591	75	29	0.157866	0.422832	263	Inadequate
CHD7	-0.000283199	0.558676	0.29262	1.06663	0.0776547	70	34	0.157866	0.422609	263	Inadequate
SFPQ	0.336948	0.559009	0.292709	1.06758	0.0780932	70	34	0.157866	0.421593	263	Inadequate
ING1	0.103268	0.464828	0.198222	1.09001	0.0781109	84	20	0.157866	0.421552	263	Inadequate
ANP32B	0.471502	0.606545	0.347701	1.05808	0.0782217	54	50	0.157866	0.421296	264	Inadequate
KAT2A	0.317443	0.604172	0.344721	1.0589	0.0783963	32	72	0.157866	0.420893	264	Inadequate
SFSWAP	0.249291	0.604903	0.345597	1.05877	0.0784043	31	73	0.157866	0.420875	264	Inadequate
SRCAP	-0.0373925	1.66463	0.94296	2.93861	0.078846	72	32	0.157866	0.41986	265	Inadequate
PPM1G	0.278177	1.66945	0.942243	2.95789	0.0790697	74	30	0.157866	0.419347	265	Inadequate
SSRP1	0.625064	0.609337	0.350493	1.05934	0.0791457	36	68	0.157866	0.419174	265	Inadequate
THRAP3	0.366008	0.602597	0.342193	1.06116	0.0793717	55	49	0.157866	0.418658	266	Inadequate
KMT5C	-0.402907	0.487479	0.218329	1.08843	0.0795667	72	22	0.157866	0.418214	241	Inadequate
TRIM33	0.54818	0.614122	0.355651	1.06044	0.0802189	43	61	0.158655	0.416737	267	Inadequate
PHC1	-0.0747697	0.569587	0.302497	1.0725	0.0813025	70	34	0.160077	0.414306	269	Inadequate
AURKB	0.832619	0.585644	0.320688	1.06951	0.081637	24	80	0.160077	0.413562	270	Inadequate
ARNTL	-0.304332	0.346038	0.104758	1.14304	0.0817417	44	11	0.160077	0.41333	143	Inadequate
UBE2H	0.419305	2.02943	0.91416	4.50533	0.0819655	22	82	0.160077	0.412834	270	Inadequate
MPHOSPH8	0.275843	0.600956	0.338087	1.06821	0.0827183	31	73	0.161042	0.411175	272	Inadequate
CHTOP	0.472819	0.615835	0.35573	1.06613	0.0834004	35	69	0.161864	0.409684	273	Inadequate
DNMT3A	0.727723	0.610185	0.348441	1.06855	0.0839815	30	74	0.162031	0.408423	274	Inadequate
HIRIP3	0.461399	0.618086	0.358125	1.06675	0.0840064	43	61	0.162031	0.408369	274	Inadequate
MBNL1	0.0569223	0.575114	0.306168	1.08031	0.0854677	70	34	0.16412	0.405233	276	Inadequate
ZNF592	-0.249978	0.516088	0.24276	1.09716	0.0856163	82	22	0.16412	0.404917	277	Inadequate
NEK9	0.00202905	0.610331	0.346895	1.07382	0.0867345	57	47	0.16536	0.402554	279	Inadequate
TRA2B	0.505908	0.606641	0.34223	1.07534	0.0870317	57	47	0.16536	0.401931	279	Inadequate
PCGF2	0.102331	0.494488	0.220665	1.1081	0.0871489	34	20	0.16536	0.401685	145	Inadequate
PBK	0.500649	0.620686	0.359138	1.07271	0.0875378	40	64	0.16536	0.400874	280	Inadequate
BRMS1	0.456874	2.10096	0.896377	4.92432	0.0875902	21	83	0.16536	0.400765	280	Inadequate
HLTF	0.580726	0.603979	0.33821	1.07859	0.0883351	25	79	0.166194	0.399221	282	Inadequate
UBE2A	-0.139248	0.51788	0.242699	1.10507	0.0888302	80	24	0.166194	0.398201	282	Inadequate
ALKBH5	0.53537	1.78557	0.915734	3.48166	0.0888324	28	76	0.166194	0.398196	282	Inadequate
CBX1	0.280522	0.604253	0.338067	1.08003	0.0891042	60	44	0.166203	0.397639	283	Inadequate
PDP1	-0.354157	1.70184	0.921473	3.14306	0.0893777	84	20	0.166216	0.397079	283	Inadequate
WDR77	0.35658	0.622383	0.359606	1.07718	0.0902045	38	66	0.167254	0.395398	285	Inadequate
TAF12	0.10481	1.74746	0.915475	3.33557	0.0906037	84	20	0.167496	0.394591	286	Inadequate
HNRNPM	0.520371	0.619789	0.355753	1.07979	0.0912312	51	53	0.168157	0.393329	287	Inadequate
LRWD1	0.267361	0.6249	0.361434	1.08042	0.0923603	40	64	0.169335	0.39108	289	Inadequate
ZNF217	0.413451	0.582884	0.310853	1.09297	0.0924137	41	37	0.169335	0.390974	217	Inadequate
SRSF12	-0.272591	0.500646	0.223305	1.12244	0.0930436	65	21	0.169989	0.389731	240	Inadequate
SMARCB1	0.221957	0.583969	0.311219	1.09576	0.0938981	68	36	0.170917	0.388057	291	Inadequate
BAZ1A	-0.114294	1.66993	0.91618	3.0438	0.0941005	82	22	0.170917	0.387663	292	Inadequate
ZZZ3	-0.176897	0.479751	0.202511	1.13654	0.095094	69	17	0.171787	0.385738	243	Inadequate
CUL1	-0.0499491	0.48429	0.206681	1.13478	0.0951307	84	20	0.171787	0.385668	294	Inadequate
RAI1	-0.0820555	0.577712	0.302521	1.10323	0.0964498	73	31	0.173641	0.383143	296	Inadequate
SF3B3	0.284347	0.615638	0.34732	1.09124	0.0967148	58	46	0.173641	0.38264	296	Inadequate
HSPA1B	-0.133571	1.59674	0.917486	2.77887	0.0978561	52	52	0.174712	0.380487	298	Inadequate
CUL5	0.0727369	0.627902	0.361821	1.08965	0.0979901	50	54	0.174712	0.380236	299	Inadequate
PRMT5	0.463283	0.612934	0.343016	1.09525	0.0983789	27	77	0.174712	0.379509	299	Inadequate
MRGBP	0.357824	1.58443	0.917934	2.73484	0.0984331	63	41	0.174712	0.379408	299	Inadequate
KDM1B	-0.237302	0.511698	0.230499	1.13595	0.0996226	83	21	0.175421	0.377201	302	Inadequate
KAT5	0.232062	0.627689	0.360544	1.09278	0.0996962	53	51	0.175421	0.377066	302	Inadequate
HDAC6	0.11534	0.622638	0.353974	1.09522	0.100112	55	49	0.175421	0.376302	302	Inadequate
ASF1A	0.371012	0.632556	0.366097	1.09295	0.100713	40	64	0.175421	0.3752	303	Inadequate
ELP5	0.151473	0.628284	0.360658	1.0945	0.100775	36	68	0.175421	0.375088	304	Inadequate
KANSL3	0.0325785	0.568367	0.289445	1.11607	0.100794	68	31	0.175421	0.375052	289	Inadequate
UBE2D1	0.271022	0.628738	0.361213	1.0944	0.100804	31	73	0.175421	0.375036	304	Inadequate
SIRT7	-0.533386	0.505187	0.223247	1.14319	0.101257	67	18	0.175719	0.37421	249	Inadequate
PRMT2	0.0817845	0.598889	0.324085	1.10671	0.101768	23	81	0.175842	0.373285	305	Inadequate
KDM4B	0.264418	0.627872	0.35939	1.09692	0.102051	37	62	0.175842	0.372774	291	Inadequate
RBX1	0.886977	0.589071	0.31216	1.11163	0.102396	62	35	0.175842	0.372154	286	Inadequate
ATF7IP	0.645232	0.610523	0.33768	1.10382	0.102457	26	78	0.175842	0.372044	307	Inadequate
RAD54L2	-0.190044	0.597985	0.321958	1.11066	0.103585	63	37	0.177289	0.37003	297	Inadequate
METTL16	-0.00464371	1.58307	0.908844	2.75747	0.10472	69	35	0.178742	0.368023	311	Inadequate
CBX2	0.0475198	0.614657	0.34045	1.10972	0.106398	62	42	0.180879	0.365095	314	Inadequate
CDYL2	1.0508	2.04492	0.857785	4.875	0.106553	19	59	0.180879	0.364828	236	Inadequate
PPP4R2	0.580798	1.7618	0.883553	3.51304	0.107755	28	76	0.181777	0.362761	316	Inadequate
SUDS3	0.15193	0.625572	0.353064	1.10841	0.107991	59	45	0.181777	0.362358	316	Inadequate
BPTF	0.302571	0.63805	0.368825	1.1038	0.108095	48	56	0.181777	0.36218	317	Inadequate
SUPT3H	-0.276008	1.83177	0.874845	3.83542	0.108419	57	14	0.181777	0.361629	217	Inadequate
UBR5	-0.00918551	1.65328	0.894695	3.05503	0.108541	83	21	0.181777	0.361421	317	Inadequate
BRWD1	0.431328	0.62353	0.349448	1.11258	0.109853	28	62	0.183481	0.359206	277	Inadequate
ACTR5	-0.0670477	0.608109	0.329363	1.12276	0.111867	67	37	0.186346	0.355854	323	Inadequate
TEX10	0.115345	1.5581	0.901014	2.69439	0.112522	56	48	0.186937	0.354778	325	Inadequate
KDM5A	0.348682	0.608798	0.329644	1.12435	0.112851	21	83	0.186985	0.354239	325	Inadequate
ELP4	-0.134258	1.63984	0.888128	3.02779	0.113928	84	20	0.1874	0.352487	327	Inadequate
CBX3	0.150774	0.559373	0.272186	1.14957	0.113948	80	24	0.1874	0.352455	327	Inadequate
BRD9	0.337371	0.630379	0.355699	1.11718	0.114004	29	75	0.1874	0.352364	327	Inadequate
VRK1	-0.106705	1.62093	0.889127	2.95504	0.11493	81	23	0.188127	0.350871	329	Inadequate
CENPC	0.0728797	0.59421	0.310971	1.13543	0.115136	72	32	0.188127	0.350539	329	Inadequate
HMGB1	0.468962	1.62001	0.88863	2.95334	0.115352	38	66	0.188127	0.350193	330	Inadequate
MDC1	0.114457	1.54885	0.897502	2.6729	0.11606	64	40	0.188786	0.349065	331	Inadequate
HELLS	0.510203	0.643247	0.370843	1.11575	0.116368	34	70	0.188795	0.348574	332	Inadequate
PAK2	-0.0207703	1.67694	0.878534	3.20095	0.117033	84	20	0.189105	0.347522	333	Inadequate
KDM5C	0.476929	0.618275	0.338775	1.12837	0.117235	21	83	0.189105	0.347205	333	Inadequate
KDM4A	0.412314	0.604986	0.322473	1.135	0.11747	21	83	0.189105	0.346835	334	Inadequate
KMT2E	0.720494	0.57291	0.284691	1.15292	0.118489	35	34	0.190254	0.34524	223	Inadequate
METTL21A	0.197491	2.09797	0.826569	5.32498	0.118957	17	68	0.190514	0.344512	275	Inadequate
INO80C	0.0817777	0.617787	0.33703	1.13242	0.119297	27	63	0.19057	0.343984	292	Inadequate
KMT2A	0.217796	0.648541	0.375884	1.11898	0.119704	47	57	0.190731	0.343355	338	Inadequate
CHUK	0.280104	1.77046	0.861111	3.64009	0.12034	23	81	0.190913	0.342377	339	Inadequate
SENP1	0.0152538	1.62787	0.880115	3.01091	0.120432	80	24	0.190913	0.342236	339	Inadequate
SETMAR	0.345748	1.7684	0.859793	3.63718	0.121288	23	81	0.191783	0.340927	341	Inadequate
BRCA1	0.694416	1.8218	0.851736	3.89669	0.122039	20	75	0.192443	0.339787	312	Inadequate
SMARCC1	0.384917	1.57081	0.885808	2.78552	0.122323	45	59	0.192443	0.339358	342	Inadequate
KAT2B	0.261314	1.99822	0.828655	4.81852	0.123207	19	56	0.1925	0.338028	248	Inadequate
LAS1L	0.177331	1.57987	0.883165	2.82619	0.123253	74	30	0.1925	0.337959	344	Inadequate
PKN1	0.296772	1.76027	0.857348	3.61413	0.123407	24	80	0.1925	0.337728	344	Inadequate
GTF2I	0.30095	0.629082	0.348471	1.13566	0.124079	61	43	0.1925	0.336725	346	Inadequate
AURKA	0.705874	0.564451	0.272301	1.17005	0.12412	16	60	0.1925	0.336665	253	Inadequate
TFPT	0.326746	2.28654	0.796629	6.56297	0.124213	14	49	0.1925	0.336525	210	Inadequate
NSL1	0.513507	0.645717	0.369201	1.12933	0.125145	30	74	0.193402	0.335144	348	Inadequate
ARID1B	-0.0878903	1.5853	0.878986	2.85919	0.125694	78	26	0.193402	0.334336	349	Inadequate
EXOSC5	0.225338	0.652011	0.376965	1.12774	0.126031	39	65	0.193402	0.333842	349	Inadequate
KEAP1	0.180221	0.652185	0.377192	1.12766	0.126038	44	60	0.193402	0.333832	349	Inadequate
ACTR8	0.172234	1.61193	0.87223	2.97894	0.127586	34	70	0.195297	0.331577	352	Inadequate
TADA2B	-0.125588	1.5997	0.873416	2.9299	0.128105	74	25	0.195611	0.330827	336	Inadequate
SMARCAL1	0.212124	1.93394	0.825668	4.52981	0.128804	21	83	0.196198	0.329821	354	Inadequate
PPP4R3B	-0.787715	1.53112	0.882671	2.65596	0.129552	67	37	0.196856	0.328752	356	Inadequate
ANP32E	0.843174	0.614489	0.327001	1.15473	0.130284	21	83	0.197487	0.327711	357	Inadequate
TAF5L	0.0975163	0.609794	0.320868	1.15888	0.131081	42	38	0.197915	0.326585	276	Inadequate
CTCF	0.486658	0.656533	0.380154	1.13384	0.131202	47	57	0.197915	0.326415	359	Inadequate
U2AF2	0.965249	0.643982	0.363344	1.14138	0.131783	28	76	0.198311	0.3256	360	Inadequate
PHF21A	0.0241641	0.617149	0.329187	1.15701	0.132284	70	34	0.198585	0.324899	361	Inadequate
USP11	0.156131	0.658568	0.381959	1.13549	0.132893	44	60	0.19902	0.324051	362	Inadequate
PAXIP1	0.130218	0.641191	0.35889	1.14555	0.133349	59	45	0.199217	0.323418	363	Inadequate
SCML2	-0.0395212	0.609525	0.318964	1.16477	0.134045	72	32	0.199217	0.322458	364	Inadequate
TAF6L	0.193485	0.649431	0.369105	1.14266	0.134299	57	47	0.199217	0.322107	365	Inadequate
PUF60	0.37552	0.636823	0.352701	1.14982	0.134427	63	41	0.199217	0.321932	365	Inadequate
PELP1	0.495427	1.73059	0.843303	3.55146	0.134833	26	78	0.199217	0.321376	366	Inadequate
PRKAB2	-0.649954	0.590411	0.295878	1.17814	0.134943	79	25	0.199217	0.321224	366	Inadequate
RNPS1	0.412591	0.662172	0.384266	1.14106	0.137626	43	61	0.202697	0.317592	371	Inadequate
INO80E	-0.0877003	1.56116	0.866422	2.81297	0.138157	56	33	0.203	0.31688	318	Inadequate
NIPBL	-0.1415	0.547086	0.246166	1.21586	0.138799	84	20	0.203463	0.316026	373	Inadequate
RUVBL1	0.333838	0.646745	0.362111	1.15511	0.140836	61	43	0.20512	0.313338	377	Inadequate
KDM3B	0.561346	0.641498	0.355218	1.1585	0.140992	28	76	0.20512	0.313134	377	Inadequate
L3MBTL2	0.410728	0.630624	0.341316	1.16516	0.141034	22	82	0.20512	0.313079	377	Inadequate
YWHAZ	0.0835133	0.606706	0.311692	1.18095	0.141419	75	29	0.20512	0.312577	378	Inadequate
APOBEC3B	0.408738	1.62541	0.8505	3.10637	0.141576	30	74	0.20512	0.312373	378	Inadequate
TOP2A	0.73208	0.664759	0.38432	1.14984	0.144136	38	66	0.207883	0.309069	383	Inadequate
PHF20L1	0.103638	0.6614	0.379634	1.15229	0.144428	53	51	0.207883	0.308697	384	Inadequate
ACTR6	0.342384	0.644311	0.357021	1.16278	0.144484	25	79	0.207883	0.308626	384	Inadequate
SIRT2	0.343061	1.70734	0.82932	3.51496	0.146506	23	81	0.210306	0.306066	388	Inadequate
DEK	0.438716	0.650963	0.3642	1.16351	0.147379	62	42	0.211073	0.304972	389	Inadequate
KAT7	0.350929	0.664134	0.381503	1.15615	0.147903	53	51	0.211338	0.304319	390	Inadequate
PRKDC	0.223199	0.533157	0.227266	1.25077	0.148275	84	20	0.211386	0.303856	391	Inadequate
SAFB	0.516261	0.667273	0.385284	1.15565	0.148819	48	56	0.211676	0.303182	392	Inadequate
CXXC1	0.725352	1.63372	0.835909	3.19298	0.151083	27	77	0.214222	0.300405	396	Inadequate
ATN1	-0.294403	1.54218	0.852646	2.78934	0.151933	74	26	0.214222	0.299373	383	Inadequate
CBX7	-0.882168	1.77761	0.809194	3.90499	0.151946	48	14	0.214222	0.299357	238	Inadequate
JADE2	-0.177528	1.61414	0.837937	3.10934	0.152321	40	30	0.214222	0.298904	269	Inadequate
PQBP1	0.0381061	0.637072	0.343607	1.18117	0.152328	69	35	0.214222	0.298896	399	Inadequate
SGF29	0.0135304	1.58177	0.843218	2.96719	0.153104	82	22	0.214784	0.297962	400	Inadequate
ARID1A	0.165093	0.631616	0.336114	1.18691	0.153417	70	34	0.214784	0.297586	401	Inadequate
ASXL2	-0.0571699	0.62302	0.324479	1.19624	0.155136	33	44	0.216316	0.29554	300	Inadequate
USP12	-0.243346	1.50058	0.856992	2.62749	0.155607	72	32	0.216316	0.294983	405	Inadequate
UBN1	0.142007	0.625268	0.326992	1.19563	0.155678	35	38	0.216316	0.294899	285	Inadequate
KDM6A	-0.00759258	0.634507	0.338498	1.18937	0.1559	70	34	0.216316	0.294638	406	Inadequate
UCHL5	0.100867	0.627699	0.329156	1.19702	0.157376	71	33	0.217373	0.292908	409	Inadequate
YEATS2	-0.0973531	0.618503	0.317642	1.20433	0.15762	75	29	0.217373	0.292624	409	Inadequate
CELF1	0.735278	0.662373	0.373679	1.17411	0.158421	30	74	0.217373	0.291694	411	Inadequate
NCOA3	0.0305607	0.623763	0.323706	1.20196	0.158448	23	53	0.217373	0.291663	300	Inadequate
SMYD2	0.345347	0.648868	0.355579	1.18407	0.158714	25	79	0.217373	0.291356	411	Inadequate
KAT6A	0.275843	0.619035	0.317717	1.20612	0.158755	73	31	0.217373	0.291307	411	Inadequate
NCOA6	-0.234654	0.617004	0.313969	1.21252	0.161241	72	28	0.220292	0.28846	400	Inadequate
HIRA	0.142073	1.48186	0.852198	2.57676	0.163513	50	54	0.222311	0.285897	421	Inadequate
CLNS1A	-0.427183	1.54899	0.83685	2.86714	0.163622	81	23	0.222311	0.285776	421	Inadequate
ACTL6B	0.165397	0.652322	0.357405	1.19059	0.164019	55	40	0.222311	0.285332	385	Inadequate
PSIP1	-0.104402	0.612618	0.307178	1.22177	0.164146	76	28	0.222311	0.28519	422	Inadequate
RPS6KA4	-0.0558552	0.671059	0.382145	1.1784	0.164973	59	45	0.222946	0.284271	424	Inadequate
USP3	0.422178	0.646978	0.349109	1.199	0.166545	24	80	0.224583	0.282537	427	Inadequate
ZGPAT	0.0421174	0.663866	0.371333	1.18685	0.166955	63	41	0.224649	0.282087	428	Inadequate
TRUB2	0.267566	0.591735	0.279784	1.2515	0.169772	16	54	0.227948	0.279031	292	Inadequate
GTF3C4	0.512056	0.678149	0.389268	1.18141	0.170269	36	68	0.228124	0.278497	435	Inadequate
TDRD3	0.230234	0.669833	0.377547	1.1884	0.170718	33	67	0.228234	0.278017	419	Inadequate
PBRM1	0.44385	0.684008	0.396625	1.17962	0.171981	47	57	0.228852	0.276672	438	Inadequate
EHMT1	-0.143306	1.54962	0.826413	2.90573	0.172078	83	21	0.228852	0.27657	438	Inadequate
ING3	-0.0419209	0.628589	0.322722	1.22435	0.172282	76	28	0.228852	0.276354	439	Inadequate
CHD1	0.421324	0.6523	0.352421	1.20735	0.173791	25	79	0.23029	0.274764	442	Inadequate
PPP4R3A	0.425735	0.684834	0.396724	1.18218	0.174104	41	63	0.23029	0.274437	442	Inadequate
PRMT7	0.0277591	1.61038	0.808687	3.20685	0.175175	28	53	0.230694	0.27332	346	Inadequate
DDX21	0.149534	0.659588	0.361104	1.20479	0.175786	68	36	0.230694	0.272686	446	Inadequate
CHAF1A	-0.0449121	0.593389	0.278739	1.26323	0.175792	82	22	0.230694	0.27268	446	Inadequate
NOC2L	-0.107034	1.56222	0.816277	2.98983	0.177978	84	20	0.230694	0.270432	450	Inadequate
DAPK3	-0.338411	0.686127	0.396452	1.18746	0.178296	53	51	0.230694	0.270108	451	Inadequate
RBPMS	-0.831241	1.48368	0.835272	2.63542	0.178333	64	35	0.230694	0.27007	429	Inadequate
ASH2L	0.329933	0.649465	0.346383	1.21774	0.17839	70	34	0.230694	0.270011	451	Inadequate
TAF10	0.4245	1.48118	0.835594	2.62554	0.178624	41	63	0.230694	0.269774	452	Inadequate
PAGR1	0.0654152	0.623648	0.313402	1.24101	0.178651	64	27	0.230694	0.269746	395	Inadequate
MLLT6	0.00289128	0.573384	0.254825	1.29018	0.178878	65	19	0.230694	0.269516	365	Inadequate
NCOR1	-0.00391347	1.45562	0.841961	2.51655	0.178915	65	39	0.230694	0.269478	452	Inadequate
TAF9	0.0935461	0.678856	0.385797	1.19453	0.179123	59	45	0.230694	0.269267	453	Inadequate
PTBP1	0.498045	0.688943	0.399776	1.18727	0.179663	44	60	0.230694	0.268719	454	Inadequate
TYW5	0.391789	1.69215	0.784364	3.65056	0.179975	21	65	0.230694	0.268405	376	Inadequate
KANSL2	0.178385	0.626535	0.316194	1.24147	0.180235	59	27	0.230694	0.268143	376	Inadequate
OGT	0.152364	0.651161	0.347426	1.22043	0.180748	71	33	0.230694	0.267626	456	Inadequate
MSH6	0.886671	1.60226	0.803304	3.19584	0.180825	25	79	0.230694	0.26755	456	Inadequate
ACTL6A	0.615866	0.686403	0.395454	1.19141	0.181074	37	67	0.230694	0.267299	457	Inadequate
VPS72	0.113751	0.65148	0.347282	1.22214	0.181875	71	33	0.231142	0.266499	458	Inadequate
SLU7	0.069413	1.49393	0.828359	2.69427	0.182168	79	25	0.231142	0.266207	459	Inadequate
CDK17	-0.267277	0.686539	0.394863	1.19367	0.182644	55	49	0.231275	0.265734	460	Inadequate
ATR	0.340437	0.648844	0.343093	1.22707	0.183341	19	76	0.231686	0.265044	422	Inadequate
MBNL3	0.289872	1.66907	0.78329	3.55655	0.184454	21	46	0.232621	0.263947	299	Inadequate
USP7	0.559212	1.66479	0.782785	3.54059	0.185544	21	83	0.233524	0.262879	466	Inadequate
PHF14	0.203622	1.4535	0.834664	2.53117	0.186369	68	36	0.234089	0.262076	468	Inadequate
SMARCAD1	0.51399	0.691494	0.399869	1.1958	0.186807	40	64	0.234167	0.261652	469	Inadequate
EP400	0.1199	0.688271	0.395052	1.19912	0.187213	53	51	0.234204	0.26126	470	Inadequate
ATAD2	0.311684	0.677653	0.379378	1.21044	0.188612	62	42	0.235144	0.259914	473	Inadequate
TRIM24	0.691685	1.59083	0.796101	3.1789	0.188719	23	81	0.235144	0.259811	473	Inadequate
ING5	0.505668	0.673477	0.373287	1.21508	0.189203	26	78	0.235276	0.259349	474	Inadequate
USP22	-0.0868931	1.4842	0.822738	2.67748	0.189593	76	28	0.235291	0.258977	475	Inadequate
CHRAC1	0.561976	1.49323	0.818715	2.72347	0.191	35	69	0.236566	0.257642	478	Inadequate
SIN3B	0.091665	0.692779	0.399115	1.20252	0.192055	53	51	0.237401	0.256648	480	Inadequate
USP16	-0.0559993	0.606047	0.284812	1.2896	0.193658	83	21	0.238908	0.255151	484	Inadequate
PHIP	0.813791	1.60963	0.783746	3.3058	0.194855	23	81	0.23991	0.254041	486	Inadequate
MTA2	0.171294	0.622015	0.302678	1.27826	0.196379	79	25	0.241308	0.252639	490	Inadequate
ATF2	0.235784	0.694115	0.398626	1.20864	0.196945	53	51	0.241308	0.252121	491	Inadequate
RMI1	0.589128	1.64247	0.772652	3.49148	0.197184	22	82	0.241308	0.251904	491	Inadequate
UHRF2	0.634611	0.689634	0.391799	1.21388	0.197709	33	71	0.241308	0.251425	492	Inadequate
PRMT6	0.336749	0.689599	0.391642	1.21424	0.197926	32	72	0.241308	0.251228	493	Inadequate
RYBP	-0.258972	0.6358	0.318621	1.26872	0.198879	79	25	0.241622	0.250365	495	Inadequate
EED	0.599163	0.683566	0.382545	1.22146	0.19896	27	77	0.241622	0.250293	495	Inadequate
BAZ1B	0.626926	0.684052	0.382773	1.22246	0.199889	27	77	0.242278	0.249457	497	Inadequate
TAF5	-0.217249	0.594547	0.267992	1.31901	0.200925	84	20	0.242553	0.248529	500	Inadequate
SIRT6	-0.112069	0.679413	0.375664	1.22877	0.201062	67	37	0.242553	0.248407	500	Inadequate
CHD3	-0.222463	0.624688	0.303574	1.28547	0.201284	83	21	0.242553	0.24821	500	Inadequate
HAT1	0.415979	0.68167	0.37822	1.22858	0.202302	63	41	0.24298	0.247305	503	Inadequate
ZC3H13	0.432196	1.52229	0.797791	2.90474	0.202418	29	75	0.24298	0.247203	503	Inadequate
NUP98	0.275117	0.699322	0.40231	1.21561	0.204858	40	64	0.244338	0.245058	508	Inadequate
MYBBP1A	0.0504723	1.42492	0.824137	2.46365	0.204942	61	43	0.244338	0.244985	508	Inadequate
EHMT2	0.565541	0.678048	0.371792	1.23658	0.205037	25	79	0.244338	0.244902	509	Inadequate
TAF8	0.10197	0.668539	0.358613	1.24631	0.205128	41	40	0.244338	0.244822	396	Inadequate
SMARCD2	0.170849	0.686944	0.384107	1.22854	0.205511	64	40	0.244338	0.244489	510	Inadequate
BUB1	0.250089	0.697371	0.398702	1.21977	0.206399	55	49	0.244635	0.243719	512	Inadequate
PRKAG2	-0.537228	1.49941	0.799737	2.81122	0.206546	81	23	0.244635	0.243592	512	Inadequate
FOXP1	0.199889	0.679659	0.372632	1.23966	0.207907	25	79	0.245779	0.242419	515	Inadequate
CDYL	-0.193165	0.660647	0.346311	1.2603	0.208418	75	29	0.245917	0.241981	516	Inadequate
CBX6	-0.169045	1.48407	0.798506	2.75823	0.211879	77	22	0.249395	0.239047	499	Inadequate
UBE2E1	0.041225	1.43447	0.813836	2.52842	0.212166	63	37	0.249395	0.238806	505	Inadequate
UHRF1	0.0621252	0.683077	0.374316	1.24653	0.214259	68	36	0.251367	0.23706	530	Inadequate
NSD1	0.158704	0.708355	0.410888	1.22118	0.21465	43	61	0.251367	0.236737	531	Inadequate
DPF2	0.242885	0.695646	0.391827	1.23504	0.21529	61	43	0.251643	0.236208	532	Inadequate
BARD1	0.226395	0.674095	0.361037	1.25861	0.215726	31	51	0.251681	0.235849	420	Inadequate
TDG	0.15151	1.46588	0.798681	2.69046	0.217046	40	50	0.252747	0.234767	464	Inadequate
BRPF3	-0.181121	1.52282	0.778802	2.97762	0.218978	64	21	0.254521	0.233197	442	Inadequate
PRMT1	0.589039	0.691036	0.383138	1.24637	0.219408	27	77	0.254547	0.23285	542	Inadequate
BRCC3	0.223293	1.46894	0.794583	2.71562	0.219992	32	72	0.254631	0.232379	543	Inadequate
MYSM1	0.496117	1.6299	0.746299	3.55968	0.220298	20	55	0.254631	0.232133	392	Inadequate
CBX4	0.647184	0.637294	0.30961	1.31179	0.221275	17	65	0.255285	0.231352	431	Inadequate
TONSL	0.267195	1.42713	0.805483	2.52854	0.222944	43	61	0.256736	0.230024	550	Inadequate
NEK6	0.129134	0.644737	0.318015	1.30713	0.223527	30	34	0.256932	0.229564	340	Inadequate
ZNHIT1	-0.103425	1.4767	0.786969	2.77092	0.224779	82	22	0.257768	0.228579	554	Inadequate
HMGN1	0.914539	1.53382	0.76848	3.06136	0.225081	25	79	0.257768	0.228342	555	Inadequate
MBD4	0.314489	0.702964	0.395922	1.24812	0.228868	33	66	0.261623	0.225406	537	Inadequate
ZNF532	0.0979194	0.696446	0.385996	1.25659	0.22958	66	38	0.261668	0.224861	566	Inadequate
MAX	0.171618	1.39917	0.808762	2.42058	0.229747	51	53	0.261668	0.224733	566	Inadequate
DNAJC2	0.573239	0.680973	0.362985	1.27753	0.231319	22	82	0.262978	0.223537	570	Inadequate
MAP3K7	0.196183	1.41068	0.802052	2.48116	0.232358	46	58	0.263557	0.222751	573	Inadequate
SENP3	-0.0938913	0.682163	0.363998	1.27843	0.232675	73	31	0.263557	0.222513	574	Inadequate
TOP2B	0.128712	0.709847	0.403488	1.24882	0.234424	57	47	0.264792	0.221202	578	Inadequate
BRD7	0.0349113	0.656455	0.327921	1.31413	0.234615	79	25	0.264792	0.221059	578	Inadequate
ARRB1	-0.658628	1.39128	0.805984	2.40162	0.235786	56	48	0.265633	0.220188	581	Inadequate
L3MBTL3	-0.130868	0.687886	0.36868	1.28346	0.239708	53	37	0.269563	0.217311	512	Inadequate
TADA3	0.289773	0.724877	0.419853	1.2515	0.248179	48	56	0.278313	0.211285	613	Inadequate
NCOA2	0.211467	0.721435	0.414243	1.25643	0.248703	37	67	0.278313	0.21092	614	Inadequate
ARID2	0.340681	0.725535	0.420267	1.25254	0.249447	49	55	0.278313	0.210404	616	Inadequate
KMT2B	-0.0314303	1.42363	0.780278	2.59743	0.24962	78	26	0.278313	0.210284	616	Inadequate
PRDM2	-0.0305704	0.7065	0.391003	1.27657	0.249722	67	37	0.278313	0.210213	617	Inadequate
ATAD2B	-0.0233364	0.657363	0.319619	1.352	0.254182	80	24	0.282778	0.207162	628	Inadequate
UIMC1	0.464861	0.713421	0.399036	1.2755	0.254656	29	75	0.282799	0.206842	630	Inadequate
SMARCA2	-0.366979	1.44122	0.766444	2.71006	0.256632	84	20	0.284487	0.205514	635	Inadequate
EPC2	0.573437	1.55076	0.725543	3.31457	0.257589	20	79	0.285041	0.204876	607	Inadequate
NSUN2	0.143672	0.718618	0.405209	1.27443	0.258319	63	41	0.285226	0.204391	639	Inadequate
HDAC10	-0.597635	1.39077	0.784579	2.46532	0.258754	70	30	0.285226	0.204102	616	Inadequate
APBB1	-0.286318	0.715591	0.400164	1.27965	0.25913	66	38	0.285226	0.203853	642	Inadequate
HCFC1	0.23302	0.724437	0.411843	1.27429	0.263248	58	46	0.289247	0.201159	653	Inadequate
SKP1	0.10803	0.724235	0.410689	1.27716	0.264968	63	41	0.290316	0.200048	657	Inadequate
PHF8	0.147445	1.36515	0.789246	2.36129	0.265544	51	53	0.290316	0.199678	659	Inadequate
ACTR3B	0.189933	0.666078	0.325699	1.36218	0.265619	18	68	0.290316	0.199631	545	Inadequate
ASF1B	0.399277	0.734251	0.425354	1.26747	0.267424	48	56	0.291778	0.198478	664	Inadequate
FOXP4	0.467431	0.701341	0.373936	1.31541	0.268902	22	82	0.292878	0.197542	668	Inadequate
ATXN7L3	0.909734	0.714246	0.391627	1.30264	0.272368	26	60	0.296135	0.195372	561	Inadequate
SRSF6	0.386304	0.713984	0.390958	1.30391	0.272914	68	36	0.296212	0.195033	680	Inadequate
TAF3	0.212374	0.731206	0.41667	1.28318	0.275265	45	51	0.297775	0.193584	633	Inadequate
CECR2	0.00624785	1.38105	0.772831	2.46794	0.275732	51	42	0.297775	0.193298	615	Inadequate
PHF12	-0.177888	1.42318	0.754461	2.6846	0.275788	80	21	0.297775	0.193264	668	Inadequate
TAF2	0.174098	0.739734	0.428594	1.27675	0.278988	50	54	0.300708	0.191322	697	Inadequate
CHAF1B	0.101948	0.726319	0.406392	1.2981	0.280443	65	39	0.301755	0.190447	701	Inadequate
EZH2	0.173287	0.701935	0.367951	1.33907	0.282843	73	31	0.303813	0.189018	708	Inadequate
TAF9B	0.421167	0.724163	0.399965	1.31115	0.286625	39	44	0.307345	0.186798	574	Inadequate
BAZ2A	0.273217	1.34736	0.776936	2.33657	0.288502	51	53	0.308826	0.185709	725	Inadequate
SMARCA5	0.431172	0.743612	0.42882	1.28949	0.291548	53	51	0.311551	0.183962	734	Inadequate
KAT6B	-0.512116	0.623443	0.258329	1.5046	0.293195	49	15	0.312775	0.183027	455	Inadequate
NAP1L4	0.477334	0.744391	0.428631	1.29276	0.294558	55	49	0.313692	0.182259	743	Inadequate
MAZ	0.0622315	0.681479	0.33213	1.39829	0.295673	81	23	0.313839	0.181634	747	Inadequate
HMG20B	0.422249	1.35734	0.765574	2.40653	0.295703	38	66	0.313839	0.181617	747	Inadequate
HMGN4	0.016308	1.35013	0.762013	2.39214	0.303643	42	62	0.321593	0.177252	772	Inadequate
SUZ12	0.0778011	0.7337	0.406508	1.32424	0.304042	67	37	0.321593	0.177037	773	Inadequate
PADI4	-0.402689	1.43384	0.717914	2.86371	0.307257	24	80	0.324268	0.175315	784	Inadequate
KDM2B	0.164175	0.75171	0.434445	1.30067	0.307612	51	53	0.324268	0.175126	785	Inadequate
MOV10	-0.0970192	0.677472	0.318718	1.44004	0.31149	82	22	0.327801	0.173083	797	Inadequate
ENY2	0.0350941	0.677722	0.31803	1.44422	0.31357	84	20	0.329433	0.172001	804	Inadequate
MYO1C	-1.21109	1.34684	0.754019	2.40574	0.314399	39	65	0.329749	0.171573	807	Inadequate
DNMT3B	0.166082	0.728761	0.391693	1.35589	0.317869	39	43	0.332748	0.169795	646	Inadequate
GLYR1	0.0761178	1.34336	0.752334	2.3987	0.318327	74	30	0.332748	0.169562	820	Inadequate
DPF1	0.628268	0.68964	0.331054	1.43663	0.321014	16	56	0.334994	0.168207	574	Inadequate
KDM3A	0.133463	0.734942	0.397841	1.35768	0.325373	72	32	0.338976	0.166039	844	Inadequate
USP36	-0.151549	1.32851	0.749216	2.35573	0.331052	73	31	0.344316	0.163273	864	Inadequate
TADA1	-0.1414	1.37809	0.716107	2.65201	0.336966	72	19	0.349884	0.16046	775	Inadequate
SETD1A	0.107986	0.765108	0.442217	1.32376	0.338462	53	51	0.350851	0.15976	891	Inadequate
TTK	-0.0788953	0.723305	0.371017	1.4101	0.341598	78	26	0.353514	0.158304	903	Inadequate
SMARCD1	0.104444	0.737982	0.393887	1.38267	0.342884	71	33	0.354257	0.157713	908	Inadequate
RBM7	0.363397	0.724692	0.370575	1.4172	0.346702	21	83	0.357608	0.155975	922	Inadequate
EYA3	0.394589	0.766876	0.437682	1.34367	0.353609	34	70	0.36331	0.152899	949	Inadequate
SMARCD3	0.318626	1.50796	0.632394	3.59577	0.354222	17	65	0.36331	0.15263	750	Inadequate
LBR	0.202758	0.760285	0.425675	1.35792	0.354396	62	42	0.36331	0.152554	952	Inadequate
MEN1	0.140671	0.772184	0.446635	1.33502	0.354687	52	52	0.36331	0.152426	953	Inadequate
DDX5	0.600606	0.769572	0.441707	1.3408	0.355146	58	46	0.36331	0.152225	955	Inadequate
PPP4C	0.444194	0.744069	0.396701	1.39561	0.35693	23	81	0.364536	0.151449	962	Inadequate
RNF168	-0.176479	0.712443	0.345841	1.46765	0.357838	79	21	0.364866	0.151056	929	Inadequate
HDAC8	-0.249465	0.718583	0.350084	1.47496	0.367735	81	23	0.374345	0.146862	1007	Inadequate
NCL	0.375872	0.757006	0.409259	1.40023	0.374992	70	34	0.381109	0.143889	1038	Inadequate
DNMT1	0.294904	0.770358	0.431076	1.37668	0.378438	64	40	0.383895	0.142506	1053	Inadequate
MTA3	-0.015538	0.733284	0.367397	1.46355	0.378965	79	25	0.383895	0.142296	1055	Inadequate
RRP8	0.0191219	0.781697	0.444264	1.37542	0.392944	63	41	0.397409	0.136882	1119	Inadequate
JMJD6	0.19351	0.787615	0.449882	1.37889	0.403405	60	44	0.407234	0.133014	1170	Inadequate
SYNCRIP	0.177519	0.769002	0.414982	1.42504	0.403965	73	31	0.407234	0.132811	1172	Inadequate
WTAP	0.483402	0.784258	0.438732	1.4019	0.412207	30	74	0.41487	0.129875	1214	Inadequate
VIRMA	0.0961839	1.25026	0.699767	2.23383	0.450671	72	32	0.452851	0.117297	1435	Inadequate
PRPF31	0.339362	0.814162	0.471843	1.40483	0.460101	43	61	0.461583	0.114473	1496	Inadequate
RBBP5	0.624722	1.23749	0.677703	2.25966	0.487934	32	72	0.488718	0.106676	1697	Inadequate
TFDP1	-0.14353	1.19424	0.662298	2.15344	0.555096	75	29	0.555096	0.0907572	2344	Inadequate

## Sheet: Table S4
Table S4. Summary of qRT-PCR Primers.
Gene	Forward sequence 5'-3'	Reverse sequence 5'-3'	species
ACTB	CTTCGCGGGCGACGAT	CCACATAGGAATCCTTCTGACC	Human
HLA-A	TCACAGACTGACCGAGTGG	CGTCGCAGCCATACATTATCT	Human
HLA-B	GGAGAGCCTACCTGGAGGG	CAGCTTGTCCTTCCCGTTCT	Human
HLA-C	CTACCCTGCGGAGATCACAC	CTGCCCACTTCTGGAAGGTT	Human
